# Supplementary material for: Comparative genomic analysis of Babesia duncani responsible for human babesiosis
Source: BMC Biol. 2022 Jul 5;20:153. doi: 10.1186/s12915-022-01361-9 (PMC9258201; doi:10.1186/s12915-022-01361-9)
Supplement: Supplementary file 1 — Additional file 1: Table S1. Protein annotations of B. duncani using BLASTP and Interproscan programs. [file 12915_2022_1361_MOESM1_ESM.xls]

## Sheet: go
Supplementary Table 1. Functional prediction of B. duncani Proteins
Gene ID	Protein ID	Protein length （aa）	Protein annotation	GO annotation
GWHGBECJ000100	GWHPBECJ000100	1009	Tetratricopeptide-like helical domain superfamily	GO:0005515
GWHGBECJ000104	GWHPBECJ000104	273	Prohibitin	GO:0016020
GWHGBECJ000105	GWHPBECJ000105	293	Membrane insertase YidC/ALB3/OXA1/COX18	GO:0016021|GO:0032977
GWHGBECJ000106	GWHPBECJ000106	1067	WD40/YVTN repeat-like-containing domain superfamily	GO:0005515
GWHGBECJ000107	GWHPBECJ000107	513	Endoplasmic reticulum oxidoreductin 1	GO:0003756|GO:0005783|GO:0016671|GO:0055114
GWHGBECJ000108	GWHPBECJ000108	183	Mitochondrial import inner membrane translocase subunit TIM22	GO:0042721|GO:0045039
GWHGBECJ000110	GWHPBECJ000110	469	Ubiquitin-like domain	GO:0005515
GWHGBECJ000112	GWHPBECJ000112	752	Aminoacyl-tRNA synthetase, class Ia	GO:0000166|GO:0004812|GO:0005524|GO:0006418
GWHGBECJ000114	GWHPBECJ000114	105	Sm-like protein Lsm8	GO:0000398|GO:0005688|GO:0046540
GWHGBECJ000117	GWHPBECJ000117	735	Pre-SET domain	GO:0005634|GO:0008270|GO:0018024|GO:0034968
GWHGBECJ000118	GWHPBECJ000118	145	Decaprenyl diphosphate synthase-like superfamily	GO:0016765
GWHGBECJ000119	GWHPBECJ000119	206	SPRY domain	GO:0005515
GWHGBECJ000120	GWHPBECJ000120	488	DNA primase large subunit, eukaryotic/archaeal	GO:0006269
GWHGBECJ000121	GWHPBECJ000121	336	Mrp/NBP35 ATP-binding protein	GO:0005524|GO:0016226|GO:0016887|GO:0051536
GWHGBECJ000123	GWHPBECJ000123	67	Ribosomal protein S28e	GO:0003735|GO:0005840|GO:0006412
GWHGBECJ000124	GWHPBECJ000124	183	RNA-binding S4 domain	GO:0003723
GWHGBECJ000127	GWHPBECJ000127	327	DNA polymerase III, clamp loader complex, gamma/delta/delta subunit, C-terminal	GO:0003677|GO:0006260
GWHGBECJ000128	GWHPBECJ000128	522	DEAD/DEAH box helicase domain	GO:0003676|GO:0005524
GWHGBECJ000129	GWHPBECJ000129	204	Tetratricopeptide repeat	GO:0005515
GWHGBECJ000130	GWHPBECJ000130	553	Domain of unknown function DUF382	GO:0005634
GWHGBECJ000139	GWHPBECJ000139	465	TIP49, P-loop domain	GO:0003678|GO:0005524
GWHGBECJ000141	GWHPBECJ000141	277	Proliferating cell nuclear antigen, PCNA, C-terminal	GO:0003677|GO:0006275
GWHGBECJ000142	GWHPBECJ000142	241	Proteasome, subunit alpha/beta	GO:0005839|GO:0051603
GWHGBECJ000143	GWHPBECJ000143	302	Nucleosome assembly protein (NAP)	GO:0005634|GO:0006334
GWHGBECJ000149	GWHPBECJ000149	194	Tetratricopeptide-like helical domain superfamily	GO:0005515
GWHGBECJ000150	GWHPBECJ000150	592	Cactin, C-terminal	GO:0005515
GWHGBECJ000151	GWHPBECJ000151	247	Cytidine deaminase-like	GO:0003824
GWHGBECJ000155	GWHPBECJ000155	670	Forkhead-associated (FHA) domain	GO:0005515
GWHGBECJ000160	GWHPBECJ000160	2008	WD40-repeat-containing domain superfamily	GO:0005515
GWHGBECJ000163	GWHPBECJ000163	280	Apoptosis-antagonizing transcription factor, C-terminal	GO:0005634
GWHGBECJ000166	GWHPBECJ000166	617	ATPase, AAA-type, core	GO:0005524|GO:0016887
GWHGBECJ000168	GWHPBECJ000168	77	Signal recognition particle, SRP14 subunit	GO:0005786|GO:0006614|GO:0008312|GO:0030942
GWHGBECJ000169	GWHPBECJ000169	407	YrdC-like domain	GO:0003725
GWHGBECJ000172	GWHPBECJ000172	597	DEAD/DEAH box helicase domain	GO:0003676|GO:0005524
GWHGBECJ000173	GWHPBECJ000173	1164	P-type ATPase, cytoplasmic domain N	GO:0000166
GWHGBECJ000174	GWHPBECJ000174	1660	Clathrin, heavy chain/VPS, 7-fold repeat	GO:0006886|GO:0016192
GWHGBECJ000175	GWHPBECJ000175	413	TFIIH C1-like domain	GO:0006281|GO:0008270
GWHGBECJ000179	GWHPBECJ000179	141	Ribosomal protein L34Ae	GO:0003735|GO:0005840|GO:0006412
GWHGBECJ000180	GWHPBECJ000180	518	OB-fold nucleic acid binding domain, AA-tRNA synthetase-type	GO:0003676
GWHGBECJ000181	GWHPBECJ000181	921	ATPase, AAA-type, core	GO:0005524|GO:0016887
GWHGBECJ000182	GWHPBECJ000182	784	MutL, C-terminal, dimerisation	GO:0005524|GO:0006298
GWHGBECJ000184	GWHPBECJ000184	1287	TRAF-like	GO:0005515
GWHGBECJ000185	GWHPBECJ000185	417	RNA (C5-cytosine) methyltransferase	GO:0001510
GWHGBECJ000193	GWHPBECJ000193	371	GTP binding domain	GO:0005525
GWHGBECJ000195	GWHPBECJ000195	288	Tetratricopeptide-like helical domain superfamily	GO:0005515
GWHGBECJ000197	GWHPBECJ000197	853	Glucose-6-phosphate dehydrogenase	GO:0006006|GO:0055114
GWHGBECJ000207	GWHPBECJ000207	736	DNA ligase, ATP-dependent, C-terminal	GO:0003910|GO:0006281|GO:0006310
GWHGBECJ000212	GWHPBECJ000212	160	SUMO-conjugating enzyme Ubc9	GO:0019789
GWHGBECJ000213	GWHPBECJ000213	443	FAD/NAD(P)-binding domain	GO:0016491|GO:0055114
GWHGBECJ000214	GWHPBECJ000214	1064	Ankyrin repeat	GO:0005515
GWHGBECJ000218	GWHPBECJ000218	2441	DEAD/DEAH box helicase domain	GO:0003676|GO:0005524
GWHGBECJ000220	GWHPBECJ000220	326	ATP-dependent Clp protease proteolytic subunit	GO:0004176|GO:0004252|GO:0006508
GWHGBECJ000223	GWHPBECJ000223	821	Ribonucleotide reductase large subunit, N-terminal	GO:0004748|GO:0005524|GO:0006260|GO:0055114
GWHGBECJ000224	GWHPBECJ000224	413	AP2/ERF domain	GO:0003700|GO:0006355
GWHGBECJ000227	GWHPBECJ000227	2549	Telomerase reverse transcriptase	GO:0003677|GO:0003721
GWHGBECJ000229	GWHPBECJ000229	487	RNA recognition motif domain	GO:0003676
GWHGBECJ000230	GWHPBECJ000230	315	Ribosomal protein L3	GO:0003735|GO:0005840|GO:0006412
GWHGBECJ000233	GWHPBECJ000233	318	Zinc/iron permease	GO:0016020|GO:0030001|GO:0046873|GO:0055085
GWHGBECJ000234	GWHPBECJ000234	386	Calcineurin-like phosphoesterase domain, ApaH type	GO:0016787
GWHGBECJ000236	GWHPBECJ000236	878	cGMP-dependent kinase	GO:0004692|GO:0005524
GWHGBECJ000239	GWHPBECJ000239	425	Poly A polymerase, head domain	GO:0003723|GO:0006396|GO:0016779
GWHGBECJ000242	GWHPBECJ000242	246	ESCRT-II complex, Vps25 subunit	GO:0000814|GO:0071985
GWHGBECJ000243	GWHPBECJ000243	183	CCB3/YggT	GO:0016020
GWHGBECJ000245	GWHPBECJ000245	514	GTP binding domain	GO:0005525
GWHGBECJ000247	GWHPBECJ000247	327	PFTB repeat	GO:0003824
GWHGBECJ000249	GWHPBECJ000249	779	Helicase-like, DEXD box c2 type	GO:0003678|GO:0016818
GWHGBECJ000258	GWHPBECJ000258	659	E3 UFM1-protein ligase 1	GO:0061666|GO:0071569
GWHGBECJ000259	GWHPBECJ000259	406	Ribose 5-phosphate isomerase, type A	GO:0004751|GO:0009052
GWHGBECJ000260	GWHPBECJ000260	371	Inositol polyphosphate kinase	GO:0016301|GO:0032958
GWHGBECJ000263	GWHPBECJ000263	51	Ubiquitin-like modifier Hub1/Ubl5	GO:0006464
GWHGBECJ000264	GWHPBECJ000264	874	Mediator complex, subunit Med31	GO:0003712|GO:0006355|GO:0016592
GWHGBECJ000268	GWHPBECJ000268	281	Ribosomal biogenesis, methyltransferase, EMG1/NEP1	GO:0070037|GO:0070475
GWHGBECJ000270	GWHPBECJ000270	267	rRNA-processing protein Fcf1/Utp23	GO:0032040
GWHGBECJ000271	GWHPBECJ000271	154	WD40 repeat	GO:0005515
GWHGBECJ000273	GWHPBECJ000273	868	ATPase, AAA-type, core	GO:0005524|GO:0016887
GWHGBECJ000275	GWHPBECJ000275	57	Ribosomal protein S30	GO:0003735|GO:0005840|GO:0006412
GWHGBECJ000276	GWHPBECJ000276	474	Sec1-like protein	GO:0016192
GWHGBECJ000279	GWHPBECJ000279	532	ATPase, F1/V1/A1 complex, alpha/beta subunit, N-terminal domain	GO:0046034|GO:1902600
GWHGBECJ000280	GWHPBECJ000280	101	Cold-shock protein, DNA-binding	GO:0003676
GWHGBECJ000284	GWHPBECJ000284	263	WD40/YVTN repeat-like-containing domain superfamily	GO:0005515
GWHGBECJ000285	GWHPBECJ000285	251	WD40/YVTN repeat-like-containing domain superfamily	GO:0005515
GWHGBECJ000286	GWHPBECJ000286	212	Pre-mRNA-splicing factor Cwf15/Cwc15	GO:0000398|GO:0005681
GWHGBECJ000287	GWHPBECJ000287	369	GTP binding domain	GO:0005525
GWHGBECJ000291	GWHPBECJ000291	396	Queuine tRNA-ribosyltransferase-like	GO:0006400|GO:0016763
GWHGBECJ000292	GWHPBECJ000292	551	Tetratricopeptide repeat	GO:0005515
GWHGBECJ000293	GWHPBECJ000293	235	Mitochondrial glycoprotein	GO:0005759
GWHGBECJ000296	GWHPBECJ000296	433	Peptidase M24A, methionine aminopeptidase, subfamily 2	GO:0006508|GO:0070006
GWHGBECJ000297	GWHPBECJ000297	130	COX15/CtaA family	GO:0006784|GO:0016021|GO:0016627|GO:0055114
GWHGBECJ000299	GWHPBECJ000299	132	Clathrin light chain	GO:0005198|GO:0006886|GO:0016192|GO:0030130|GO:0030132
GWHGBECJ000302	GWHPBECJ000302	604	WD40-repeat-containing domain superfamily	GO:0005515
GWHGBECJ000305	GWHPBECJ000305	74	Ribosomal protein L35A	GO:0003735|GO:0005840|GO:0006412
GWHGBECJ000312	GWHPBECJ000312	163	EF-hand domain	GO:0005509
GWHGBECJ000326	GWHPBECJ000326	83	Mitotic-spindle organizing protein 1	GO:0008274|GO:0033566
GWHGBECJ000328	GWHPBECJ000328	93	RNA-binding motif protein 8	GO:0003723|GO:0005634|GO:0005737|GO:0006396
GWHGBECJ000329	GWHPBECJ000329	1674	Transcription elongation factor Spt6	GO:0032968
GWHGBECJ000332	GWHPBECJ000332	1046	ATPase, V0 complex, subunit e1/e2	GO:0015078|GO:0033179|GO:1902600
GWHGBECJ000333	GWHPBECJ000333	166	DNA/RNA-binding protein Alba-like	GO:0003676
GWHGBECJ000334	GWHPBECJ000334	159	Small GTP-binding protein domain	GO:0005525
GWHGBECJ000335	GWHPBECJ000335	203	Retrieval of early ER protein Rer1	GO:0016021
GWHGBECJ000337	GWHPBECJ000337	717	Cullin, N-terminal	GO:0006511|GO:0031625
GWHGBECJ000338	GWHPBECJ000338	493	Histone-lysine N-methyltransferase DOT1 domain	GO:0018024
GWHGBECJ000339	GWHPBECJ000339	798	WD40-repeat-containing domain superfamily	GO:0005515
GWHGBECJ000340	GWHPBECJ000340	296	3-oxo-5-alpha-steroid 4-dehydrogenase, C-terminal	GO:0006629|GO:0016627
GWHGBECJ000342	GWHPBECJ000342	1940	DEAD/DEAH box helicase domain	GO:0003676|GO:0005524
GWHGBECJ000345	GWHPBECJ000345	572	FAD/NAD-linked reductase, dimerisation domain superfamily	GO:0016491|GO:0050660|GO:0055114
GWHGBECJ000347	GWHPBECJ000347	320	4-hydroxy-3-methylbut-2-enyl diphosphate reductase	GO:0019288|GO:0046872|GO:0050992|GO:0051745
GWHGBECJ000348	GWHPBECJ000348	936	Peptidase C19, ubiquitin carboxyl-terminal hydrolase	GO:0004843|GO:0016579
GWHGBECJ000349	GWHPBECJ000349	439	Aspartic peptidase A1 family	GO:0004190|GO:0006508
GWHGBECJ000357	GWHPBECJ000357	429	Vesicle transport protein, Got1/SFT2-like	GO:0016192
GWHGBECJ000360	GWHPBECJ000360	128	Ribosomal protein L25/L23	GO:0003735|GO:0005840|GO:0006412
GWHGBECJ000361	GWHPBECJ000361	243	N-alpha-acetyltransferase 40	GO:0010485|GO:0043998
GWHGBECJ000362	GWHPBECJ000362	123	Vacuolar (H+)-ATPase G subunit	GO:0016471|GO:0042626|GO:1902600
GWHGBECJ000037	GWHPBECJ000037	1835	Carbohydrate binding module family 20	GO:2001070
GWHGBECJ000366	GWHPBECJ000366	423	RNA recognition motif domain	GO:0003676
GWHGBECJ000367	GWHPBECJ000367	633	DNA topoisomerase, type IA, central	GO:0003677|GO:0003916|GO:0006265
GWHGBECJ000368	GWHPBECJ000368	630	TAF6, C-terminal HEAT repeat domain	GO:0006367
GWHGBECJ000369	GWHPBECJ000369	645	Ham1-like protein	GO:0009143|GO:0047429
GWHGBECJ000370	GWHPBECJ000370	1221	Phox homology	GO:0035091
GWHGBECJ000372	GWHPBECJ000372	263	Ribosomal protein S3Ae	GO:0003735|GO:0005840|GO:0006412
GWHGBECJ000375	GWHPBECJ000375	437	SWIRM domain	GO:0005515
GWHGBECJ000038	GWHPBECJ000038	441	Nucleotidyl transferase domain	GO:0009058|GO:0016779
GWHGBECJ000378	GWHPBECJ000378	294	Protein prenyltransferase, alpha subunit	GO:0008318|GO:0018342
GWHGBECJ000380	GWHPBECJ000380	1228	Ribosomal protein S17e-like superfamily	GO:0003735|GO:0005840|GO:0006412
GWHGBECJ000384	GWHPBECJ000384	554	ATPase, AAA-type, core	GO:0005524|GO:0016887
GWHGBECJ000385	GWHPBECJ000385	599	Inositol-pentakisphosphate 2-kinase	GO:0005524|GO:0035299
GWHGBECJ000039	GWHPBECJ000039	391	RNA recognition motif domain	GO:0003676
GWHGBECJ000386	GWHPBECJ000386	543	Protein kinase domain	GO:0004672|GO:0005524|GO:0006468
GWHGBECJ000389	GWHPBECJ000389	441	Small GTP-binding protein domain	GO:0005525
GWHGBECJ000391	GWHPBECJ000391	450	GDP dissociation inhibitor	GO:0005092|GO:0007264
GWHGBECJ000392	GWHPBECJ000392	173	Ribosomal protein S19e	GO:0003735|GO:0005840|GO:0006412
GWHGBECJ000393	GWHPBECJ000393	137	Ribosomal protein S12e	GO:0003735|GO:0005840|GO:0006412
GWHGBECJ000394	GWHPBECJ000394	346	Translation initiation factor IF2/IF5, zinc-binding	GO:0003743|GO:0006413
GWHGBECJ000395	GWHPBECJ000395	101	Sm-like protein Lsm7	GO:0000398|GO:0000956
GWHGBECJ000040	GWHPBECJ000040	802	DNA topoisomerase, type IA, central	GO:0003677|GO:0003916|GO:0006265
GWHGBECJ000397	GWHPBECJ000397	403	WD40 repeat	GO:0005515
GWHGBECJ000398	GWHPBECJ000398	105	Mitochondrial pyruvate carrier	GO:0005743|GO:0006850
GWHGBECJ000400	GWHPBECJ000400	837	RNA recognition motif domain	GO:0003676
GWHGBECJ000403	GWHPBECJ000403	258	Ribosomal protein L7, eukaryotic	GO:0000463|GO:0003735|GO:0022625
GWHGBECJ000404	GWHPBECJ000404	148	Ribosomal protein S12/S23	GO:0003735|GO:0005840|GO:0006412
GWHGBECJ000405	GWHPBECJ000405	1155	RNA polymerase Rpb2, domain 5	GO:0006351
GWHGBECJ000406	GWHPBECJ000406	2142	DEAD/DEAH box helicase domain	GO:0003676|GO:0005524
GWHGBECJ000408	GWHPBECJ000408	619	FAD-dependent glycerol-3-phosphate dehydrogenase	GO:0004368|GO:0006072|GO:0009331|GO:0055114
GWHGBECJ000409	GWHPBECJ000409	186	Nuclear transcription factor Y subunit A	GO:0003700|GO:0006355
GWHGBECJ000413	GWHPBECJ000413	548	Chaperonin Cpn60/TCP-1 family	GO:0005524|GO:0016887
GWHGBECJ000415	GWHPBECJ000415	1081	NUC153	GO:0005634
GWHGBECJ000421	GWHPBECJ000421	332	Small GTP-binding protein domain	GO:0005525
GWHGBECJ000422	GWHPBECJ000422	109	Ribosomal protein S9	GO:0003735|GO:0005840|GO:0006412
GWHGBECJ000423	GWHPBECJ000423	455	Adenylosuccinate lyase PurB, C-terminal	GO:0004018|GO:0006188
GWHGBECJ000043	GWHPBECJ000043	527	GTP binding domain	GO:0005525
GWHGBECJ000426	GWHPBECJ000426	399	Type II CAAX prenyl endopeptidase Rce1-like	GO:0004222|GO:0016020|GO:0071586
GWHGBECJ000045	GWHPBECJ000045	555	Phosphoglucose isomerase, C-terminal	GO:0004347|GO:0006096
GWHGBECJ000048	GWHPBECJ000048	360	Oligosaccharyl transferase, STT3 subunit	GO:0004576|GO:0006486|GO:0016020
GWHGBECJ000049	GWHPBECJ000049	386	WD40-repeat-containing domain superfamily	GO:0005515
GWHGBECJ000050	GWHPBECJ000050	78	Cyclophilin-type peptidyl-prolyl cis-trans isomerase domain	GO:0000413|GO:0003755
GWHGBECJ000051	GWHPBECJ000051	157	Phosphorylated adapter RNA export protein	GO:0006408
GWHGBECJ000052	GWHPBECJ000052	315	ATPase, AAA-type, core	GO:0005524|GO:0016887
GWHGBECJ000053	GWHPBECJ000053	1144	WD40-repeat-containing domain superfamily	GO:0005515
GWHGBECJ000054	GWHPBECJ000054	425	Peptidase C1A, papain C-terminal	GO:0006508|GO:0008234
GWHGBECJ000055	GWHPBECJ000055	453	Peptidase C1A, papain C-terminal	GO:0006508|GO:0008234
GWHGBECJ000057	GWHPBECJ000057	394	Mitochondrial carrier protein	GO:0055085
GWHGBECJ000062	GWHPBECJ000062	160	2-C-methyl-D-erythritol 2,4-cyclodiphosphate synthase superfamily	GO:0008685|GO:0016114
GWHGBECJ000063	GWHPBECJ000063	371	NAD kinase	GO:0003951|GO:0006741
GWHGBECJ000065	GWHPBECJ000065	869	Sodium:neurotransmitter symporter	GO:0016021
GWHGBECJ000066	GWHPBECJ000066	147	Zinc-binding ribosomal protein	GO:0006412
GWHGBECJ000071	GWHPBECJ000071	505	DEAD/DEAH box helicase domain	GO:0003676|GO:0005524
GWHGBECJ000073	GWHPBECJ000073	1211	P-type ATPase, cytoplasmic domain N	GO:0000166
GWHGBECJ000074	GWHPBECJ000074	447	Transcription factor TFIIB, cyclin-like domain	GO:0017025
GWHGBECJ000078	GWHPBECJ000078	267	SNARE	GO:0016020|GO:0016192
GWHGBECJ000079	GWHPBECJ000079	647	ERCC4 domain	GO:0003677|GO:0004518
GWHGBECJ000083	GWHPBECJ000083	649	3'-5' exonuclease domain	GO:0003676|GO:0006139|GO:0008408
GWHGBECJ000084	GWHPBECJ000084	89	Small nuclear ribonucleoprotein E	GO:0000398|GO:0005681
GWHGBECJ000085	GWHPBECJ000085	530	OB-fold nucleic acid binding domain, AA-tRNA synthetase-type	GO:0003676
GWHGBECJ000091	GWHPBECJ000091	992	DEAD/DEAH box helicase domain	GO:0003676|GO:0005524
GWHGBECJ000092	GWHPBECJ000092	1090	ERCC4 domain	GO:0003677|GO:0004518
GWHGBECJ000094	GWHPBECJ000094	754	GPI transamidase component Gaa1	GO:0016021|GO:0042765
GWHGBECJ000095	GWHPBECJ000095	209	U3 snoRNP protein/Ribosome production factor 1	GO:0006364|GO:0042134
GWHGBECJ000439	GWHPBECJ000439	483	RNA-binding domain superfamily	GO:0003676
GWHGBECJ000532	GWHPBECJ000532	283	WD40 repeat	GO:0005515
GWHGBECJ000533	GWHPBECJ000533	487	MIF4G-like, type 3	GO:0003723|GO:0005515
GWHGBECJ000534	GWHPBECJ000534	248	ATP synthase, F1 complex, epsilon subunit superfamily, mitochondrial	GO:0000275|GO:0015986|GO:0046933
GWHGBECJ000535	GWHPBECJ000535	627	Translational (tr)-type GTP-binding domain	GO:0003924|GO:0005525
GWHGBECJ000536	GWHPBECJ000536	449	Peptidase C1A, papain C-terminal	GO:0006508|GO:0008234
GWHGBECJ000440	GWHPBECJ000440	1476	DNA-directed DNA polymerase, family B	GO:0000166|GO:0003676|GO:0003887
GWHGBECJ000538	GWHPBECJ000538	639	GTP binding domain	GO:0005525
GWHGBECJ000539	GWHPBECJ000539	296	ATPase, AAA-type, core	GO:0005524|GO:0016887
GWHGBECJ000541	GWHPBECJ000541	2331	RNA recognition motif, spliceosomal PrP8	GO:0003723
GWHGBECJ000542	GWHPBECJ000542	262	Proteasome alpha-subunit, N-terminal domain	GO:0006511|GO:0019773
GWHGBECJ000543	GWHPBECJ000543	245	Zinc finger, CCCH-type	GO:0046872
GWHGBECJ000545	GWHPBECJ000545	496	Protein kinase domain	GO:0004672|GO:0005524|GO:0006468
GWHGBECJ000441	GWHPBECJ000441	389	WD40/YVTN repeat-like-containing domain superfamily	GO:0005515
GWHGBECJ000548	GWHPBECJ000548	377	Ribosomal protein S6	GO:0003735|GO:0005840|GO:0006412|GO:0019843
GWHGBECJ000549	GWHPBECJ000549	393	Peptide chain release factor	GO:0006415
GWHGBECJ000550	GWHPBECJ000550	356	Arv1 protein	GO:0032366
GWHGBECJ000553	GWHPBECJ000553	475	Aspartic peptidase A1 family	GO:0004190|GO:0006508
GWHGBECJ000554	GWHPBECJ000554	346	Elongation factor P, C-terminal	GO:0005737|GO:0043043
GWHGBECJ000555	GWHPBECJ000555	246	Ribosomal RNA processing protein 8	GO:0008168
GWHGBECJ000442	GWHPBECJ000442	146	WD40 repeat	GO:0005515
GWHGBECJ000560	GWHPBECJ000560	717	Tetratricopeptide-like helical domain superfamily	GO:0005515
GWHGBECJ000562	GWHPBECJ000562	226	Dullard phosphatase domain, eukaryotic	GO:0016791
GWHGBECJ000563	GWHPBECJ000563	1058	WD40-repeat-containing domain superfamily	GO:0005515
GWHGBECJ000446	GWHPBECJ000446	650	Chaperonin Cpn60	GO:0042026
GWHGBECJ000453	GWHPBECJ000453	413	C-5 cytosine methyltransferase	GO:0008168
GWHGBECJ000454	GWHPBECJ000454	1171	Splicing factor 3B subunit 1-like	GO:0000245|GO:0003729
GWHGBECJ000456	GWHPBECJ000456	542	Chaperonin Cpn60/TCP-1 family	GO:0005524|GO:0016887
GWHGBECJ000459	GWHPBECJ000459	727	WD40-repeat-containing domain superfamily	GO:0005515
GWHGBECJ000470	GWHPBECJ000470	518	WD40 repeat	GO:0005515
GWHGBECJ000471	GWHPBECJ000471	417	DEAD/DEAH box helicase domain	GO:0003676|GO:0005524
GWHGBECJ000472	GWHPBECJ000472	504	Aldolase-type TIM barrel	GO:0003824
GWHGBECJ000473	GWHPBECJ000473	504	Cyclophilin-type peptidyl-prolyl cis-trans isomerase domain	GO:0000413|GO:0003755
GWHGBECJ000475	GWHPBECJ000475	132	Prefoldin beta-like	GO:0006457|GO:0016272|GO:0051082
GWHGBECJ000477	GWHPBECJ000477	177	S-phase kinase-associated protein 1-like	GO:0006511
GWHGBECJ000483	GWHPBECJ000483	612	Pyridine nucleotide-disulphide oxidoreductase, dimerisation domain	GO:0045454|GO:0055114
GWHGBECJ000485	GWHPBECJ000485	617	Fumarate reductase/succinate dehydrogenase flavoprotein-like, C-terminal	GO:0016491|GO:0055114
GWHGBECJ000487	GWHPBECJ000487	366	RNA 3'-terminal phosphate cyclase/enolpyruvate transferase, alpha/beta	GO:0003824
GWHGBECJ000488	GWHPBECJ000488	459	Class I and II aminoacyl-tRNA synthetase, tRNA-binding arm	GO:0000166
GWHGBECJ000489	GWHPBECJ000489	453	Tubulin/FtsZ, GTPase domain	GO:0003924
GWHGBECJ000492	GWHPBECJ000492	763	MCM domain	GO:0003677|GO:0005524|GO:0032508
GWHGBECJ000496	GWHPBECJ000496	412	Polyprenyl synthetase	GO:0008299
GWHGBECJ000498	GWHPBECJ000498	684	Conserved oligomeric Golgi complex, subunit 3	GO:0005801|GO:0006886|GO:0016020
GWHGBECJ000500	GWHPBECJ000500	489	Calcineurin-like phosphoesterase domain, ApaH type	GO:0016787
GWHGBECJ000502	GWHPBECJ000502	1056	Adenylyl cyclase class-3/4/guanylyl cyclase	GO:0009190|GO:0035556
GWHGBECJ000503	GWHPBECJ000503	1294	DNA polymerase V/Myb-binding protein 1A	GO:0003677|GO:0005730|GO:0006355|GO:0008134
GWHGBECJ000504	GWHPBECJ000504	632	GPI mannosyltransferase 2	GO:0000009|GO:0004376|GO:0006506
GWHGBECJ000508	GWHPBECJ000508	333	PDZ superfamily	GO:0005515
GWHGBECJ000509	GWHPBECJ000509	497	Enoyl-CoA hydratase/isomerase, HIBYL-CoA-H type	GO:0003860
GWHGBECJ000510	GWHPBECJ000510	615	DEAD/DEAH box helicase domain	GO:0003676|GO:0005524
GWHGBECJ000517	GWHPBECJ000517	535	Acetyl-coenzyme A transporter 1-like	GO:0008521|GO:0016021
GWHGBECJ000518	GWHPBECJ000518	296	tRNA(Ile)-lysidine synthase	GO:0000166|GO:0005524|GO:0008033|GO:0016879
GWHGBECJ000522	GWHPBECJ000522	358	Phospholipase C/P1 nuclease domain superfamily	GO:0016788
GWHGBECJ000524	GWHPBECJ000524	370	Cyclin-dependent kinase, regulatory subunit	GO:0016538
GWHGBECJ000527	GWHPBECJ000527	302	Ribosomal Proteins L2, RNA binding domain	GO:0003735|GO:0005840|GO:0006412
GWHGBECJ001621	GWHPBECJ001621	918	WD40 repeat	GO:0005515
GWHGBECJ001625	GWHPBECJ001625	228	SprT-like domain-containing protein Spartan	GO:0003697|GO:0004222|GO:0006974
GWHGBECJ001626	GWHPBECJ001626	378	Elongation factor 1B gamma, C-terminal	GO:0003746|GO:0006414
GWHGBECJ001627	GWHPBECJ001627	212	60S ribosomal protein L6E	GO:0003735|GO:0005840|GO:0006412
GWHGBECJ001628	GWHPBECJ001628	595	ATPase, AAA-type, core	GO:0005524|GO:0016887
GWHGBECJ000721	GWHPBECJ000721	1147	SNF2-related domain	GO:0005524|GO:0070615
GWHGBECJ001634	GWHPBECJ001634	1085	Structural maintenance of chromosomes protein 5	GO:0000724|GO:0005524|GO:0006281|GO:0007062|GO:0016887|GO:0030915
GWHGBECJ001635	GWHPBECJ001635	997	RQC domain	GO:0006260|GO:0006281|GO:0043138
GWHGBECJ001638	GWHPBECJ001638	500	Dihydrofolate reductase domain	GO:0004146|GO:0046654|GO:0055114
GWHGBECJ001640	GWHPBECJ001640	778	Protein kinase domain	GO:0004672|GO:0005524|GO:0006468
GWHGBECJ001642	GWHPBECJ001642	465	Histone acetyltransferase type B, catalytic subunit	GO:0004402|GO:0005634|GO:0006348|GO:0016573
GWHGBECJ001643	GWHPBECJ001643	1567	MCM domain	GO:0003677|GO:0005524|GO:0032508
GWHGBECJ001645	GWHPBECJ001645	526	Translational (tr)-type GTP-binding domain	GO:0003924|GO:0005525
GWHGBECJ001648	GWHPBECJ001648	1030	Protein kinase domain	GO:0004672|GO:0005524|GO:0006468
GWHGBECJ001649	GWHPBECJ001649	2407	Zinc finger, UBR-type	GO:0008270
GWHGBECJ000723	GWHPBECJ000723	269	Transcription elongation factor S-II, central domain superfamily	GO:0006351
GWHGBECJ001652	GWHPBECJ001652	187	GPI mannosyltransferase 1	GO:0004376|GO:0006506|GO:0016021|GO:0051751
GWHGBECJ001654	GWHPBECJ001654	670	Kelch-type beta propeller	GO:0005515
GWHGBECJ001656	GWHPBECJ001656	108	Zinc finger, TFIIS-type	GO:0003676|GO:0006351|GO:0008270
GWHGBECJ001657	GWHPBECJ001657	954	Helix-hairpin-helix motif, class 2	GO:0003677|GO:0003824
GWHGBECJ000724	GWHPBECJ000724	1014	Dehydrogenase, E1 component	GO:0016624
GWHGBECJ001662	GWHPBECJ001662	419	Surfeit locus 1/Shy1	GO:0016020
GWHGBECJ001664	GWHPBECJ001664	1168	Exportin-2, central domain	GO:0006886
GWHGBECJ001665	GWHPBECJ001665	242	Small GTP-binding protein domain	GO:0005525
GWHGBECJ001668	GWHPBECJ001668	167	Repressor of RNA polymerase III transcription Maf1	GO:0016480
GWHGBECJ001671	GWHPBECJ001671	637	LETM1/MDM38-like	GO:0005743
GWHGBECJ001674	GWHPBECJ001674	429	Protein kinase domain	GO:0004672|GO:0005524|GO:0006468
GWHGBECJ001675	GWHPBECJ001675	219	Potassium channel tetramerisation-type BTB domain	GO:0051260
GWHGBECJ001677	GWHPBECJ001677	815	TH1 protein	GO:0005634|GO:0045892
GWHGBECJ001678	GWHPBECJ001678	1450	Tetratricopeptide-like helical domain superfamily	GO:0005515
GWHGBECJ001682	GWHPBECJ001682	451	Peptidase M17, leucine aminopeptidase/peptidase B	GO:0005737|GO:0019538|GO:0030145|GO:0070006
GWHGBECJ001684	GWHPBECJ001684	529	DEAD/DEAH box helicase domain	GO:0003676|GO:0005524
GWHGBECJ001687	GWHPBECJ001687	197	Eukaryotic/archaeal PrmC-related	GO:0008168
GWHGBECJ001691	GWHPBECJ001691	394	RNA-binding domain superfamily	GO:0003676
GWHGBECJ001692	GWHPBECJ001692	96	26S Proteasome non-ATPase regulatory subunit 9	GO:0070682
GWHGBECJ001694	GWHPBECJ001694	156	Ribosomal protein S17/S11	GO:0003735|GO:0005840|GO:0006412
GWHGBECJ001697	GWHPBECJ001697	483	Major facilitator superfamily	GO:0022857|GO:0055085
GWHGBECJ001698	GWHPBECJ001698	656	Helicase-associated domain	GO:0004386
GWHGBECJ001700	GWHPBECJ001700	119	Protein phosphatase inhibitor 2 (IPP-2)	GO:0004864|GO:0009966|GO:0043666
GWHGBECJ001702	GWHPBECJ001702	538	Chaperonin Cpn60/TCP-1 family	GO:0005524|GO:0016887
GWHGBECJ001705	GWHPBECJ001705	532	DEAD/DEAH box helicase domain	GO:0003676|GO:0005524
GWHGBECJ000729	GWHPBECJ000729	1255	Condensin complex subunit 3	GO:0000796|GO:0007076
GWHGBECJ000631	GWHPBECJ000631	622	GNAT domain	GO:0008080
GWHGBECJ000732	GWHPBECJ000732	166	Small GTPase superfamily, ARF/SAR type	GO:0005525
GWHGBECJ000733	GWHPBECJ000733	663	Sda1	GO:0000055|GO:0030036|GO:0042273
GWHGBECJ000734	GWHPBECJ000734	679	Condensin complex subunit 2/barren	GO:0000796|GO:0007076
GWHGBECJ000735	GWHPBECJ000735	561	Pyridine nucleotide-disulphide oxidoreductase, dimerisation domain	GO:0045454|GO:0055114
GWHGBECJ000737	GWHPBECJ000737	583	Sec1-like protein	GO:0016192
GWHGBECJ000632	GWHPBECJ000632	2070	Protein dopey	GO:0006895
GWHGBECJ000745	GWHPBECJ000745	473	Rho GTPase-activating protein domain	GO:0007165
GWHGBECJ000747	GWHPBECJ000747	480	AP2/ERF domain	GO:0003700|GO:0006355
GWHGBECJ000748	GWHPBECJ000748	500	Flavodoxin-like	GO:0010181|GO:0055114
GWHGBECJ000750	GWHPBECJ000750	188	Cyclin-dependent kinase, regulatory subunit	GO:0016538
GWHGBECJ000751	GWHPBECJ000751	125	RNA recognition motif domain	GO:0003676
GWHGBECJ000752	GWHPBECJ000752	138	Phosphoadenosine phosphosulphate reductase	GO:0003824
GWHGBECJ000754	GWHPBECJ000754	641	Aminoacyl-tRNA synthetase, class Ia, anticodon-binding	GO:0000166|GO:0004812|GO:0005524|GO:0006418
GWHGBECJ000755	GWHPBECJ000755	722	Alba-like domain superfamily	GO:0003676
GWHGBECJ000634	GWHPBECJ000634	551	TRAF-like	GO:0005515
GWHGBECJ000762	GWHPBECJ000762	526	Splicing factor SF3a60 subunit C-terminal	GO:0000398|GO:0003723|GO:0005681
GWHGBECJ000763	GWHPBECJ000763	602	Fe-S hydro-lyase, tartrate dehydratase beta-type, catalytic domain	GO:0016836
GWHGBECJ000767	GWHPBECJ000767	818	Glutamine synthetase/guanido kinase, catalytic domain	GO:0003824
GWHGBECJ000768	GWHPBECJ000768	332	Alkylated DNA repair protein AlkB	GO:0055114
GWHGBECJ000769	GWHPBECJ000769	342	DNA-directed RNA polymerase, RpoA/D/Rpb3-type	GO:0003899|GO:0006351
GWHGBECJ000635	GWHPBECJ000635	452	Peptidase S54, rhomboid domain	GO:0004252|GO:0016021
GWHGBECJ000771	GWHPBECJ000771	335	tRNA-dihydrouridine synthase	GO:0008033|GO:0017150|GO:0050660|GO:0055114
GWHGBECJ000777	GWHPBECJ000777	446	Pyridoxal phosphate-dependent transferase, major domain	GO:0003824
GWHGBECJ000783	GWHPBECJ000783	170	EF-hand domain	GO:0005509
GWHGBECJ000784	GWHPBECJ000784	842	WD40/YVTN repeat-like-containing domain superfamily	GO:0005515
GWHGBECJ000785	GWHPBECJ000785	362	AARP2CN	GO:0005634|GO:0042254
GWHGBECJ000786	GWHPBECJ000786	209	Ribosome biogenesis protein Bms1/Tsr1	GO:0042254
GWHGBECJ000787	GWHPBECJ000787	1336	Cytoadherence-linked asexual protein	GO:0020035
GWHGBECJ000789	GWHPBECJ000789	318	GTP-binding protein TrmE/Glycine cleavage system T protein, domain 1	GO:0005515
GWHGBECJ000791	GWHPBECJ000791	740	ATPase, AAA-type, core	GO:0005524|GO:0016887
GWHGBECJ000794	GWHPBECJ000794	675	Sirtuin family	GO:0070403
GWHGBECJ000795	GWHPBECJ000795	209	Zinc finger, MIZ-type	GO:0008270
GWHGBECJ000798	GWHPBECJ000798	821	Translation elongation factor EFTu-like, domain 2	GO:0005525
GWHGBECJ000638	GWHPBECJ000638	1093	U6 snRNA phosphodiesterase Usb1	GO:0004518|GO:0034477
GWHGBECJ000802	GWHPBECJ000802	599	Pseudouridine synthase, catalytic domain superfamily	GO:0001522|GO:0003723|GO:0009451|GO:0009982
GWHGBECJ000803	GWHPBECJ000803	208	Thiolase, C-terminal	GO:0016747
GWHGBECJ000804	GWHPBECJ000804	1074	Phosphatidylinositol 3-/4-kinase, catalytic domain superfamily	GO:0016301
GWHGBECJ000806	GWHPBECJ000806	432	GLE1-like	GO:0005643|GO:0016973
GWHGBECJ000808	GWHPBECJ000808	1118	S1 domain	GO:0003676
GWHGBECJ000809	GWHPBECJ000809	394	WD40 repeat	GO:0005515
GWHGBECJ000811	GWHPBECJ000811	295	Transcription elongation factor S-II, central domain	GO:0006351
GWHGBECJ000816	GWHPBECJ000816	389	Ribosomal protein L3	GO:0003735|GO:0005840|GO:0006412
GWHGBECJ000818	GWHPBECJ000818	353	Josephin domain	GO:0004843|GO:0016579
GWHGBECJ000819	GWHPBECJ000819	331	Brix domain	GO:0006364|GO:0019843
GWHGBECJ000640	GWHPBECJ000640	384	Aspartate/ornithine carbamoyltransferase	GO:0006520|GO:0016597|GO:0016743
GWHGBECJ000821	GWHPBECJ000821	240	Methyltransferase type 11	GO:0008168
GWHGBECJ000641	GWHPBECJ000641	524	Forkhead-associated (FHA) domain	GO:0005515
GWHGBECJ000832	GWHPBECJ000832	636	Integrator complex subunit 9	GO:0016180|GO:0032039
GWHGBECJ000833	GWHPBECJ000833	284	TATA-box binding protein	GO:0003677|GO:0006352
GWHGBECJ000834	GWHPBECJ000834	1046	MIF4G-like, type 3	GO:0003723|GO:0005515
GWHGBECJ000835	GWHPBECJ000835	168	Tetratricopeptide-like helical domain superfamily	GO:0005515
GWHGBECJ000836	GWHPBECJ000836	269	Pre-mRNA-splicing regulator WTAP	GO:0000381|GO:0005634|GO:0080009
GWHGBECJ000839	GWHPBECJ000839	283	WD40/YVTN repeat-like-containing domain superfamily	GO:0005515
GWHGBECJ000642	GWHPBECJ000642	1493	GTP-binding protein TrmE/Glycine cleavage system T protein, domain 1	GO:0005515
GWHGBECJ000846	GWHPBECJ000846	296	DNA polymerase III, clamp loader complex, gamma/delta/delta subunit, C-terminal	GO:0003677|GO:0006260
GWHGBECJ000643	GWHPBECJ000643	526	WD40 repeat	GO:0005515
GWHGBECJ000853	GWHPBECJ000853	1572	CCR4-NOT transcription complex subunit 1	GO:0006417|GO:0030015
GWHGBECJ000858	GWHPBECJ000858	282	Transmembrane protein TMEM64	GO:0016021
GWHGBECJ000860	GWHPBECJ000860	471	Sugar/inositol transporter	GO:0016020|GO:0022857|GO:0055085
GWHGBECJ000861	GWHPBECJ000861	131	Zinc-binding ribosomal protein	GO:0006412
GWHGBECJ000862	GWHPBECJ000862	852	tRNA-guanine(15) transglycosylase-like	GO:0006400|GO:0016763
GWHGBECJ000863	GWHPBECJ000863	502	EF-hand domain	GO:0005509
GWHGBECJ000866	GWHPBECJ000866	281	Cof family	GO:0016787
GWHGBECJ000645	GWHPBECJ000645	552	Kelch repeat type 1	GO:0005515
GWHGBECJ000870	GWHPBECJ000870	182	Nucleosome assembly protein (NAP)	GO:0005634|GO:0006334
GWHGBECJ000872	GWHPBECJ000872	1166	Translational (tr)-type GTP-binding domain	GO:0003924|GO:0005525
GWHGBECJ000873	GWHPBECJ000873	180	Pre-mRNA-splicing factor SLU7	GO:0000386|GO:0000398|GO:0030628
GWHGBECJ000874	GWHPBECJ000874	321	Programmed cell death protein 2, C-terminal	GO:0005737
GWHGBECJ000876	GWHPBECJ000876	242	WD40 repeat	GO:0005515
GWHGBECJ000879	GWHPBECJ000879	434	Pyridoxal phosphate-dependent transferase domain 1	GO:0003824
GWHGBECJ000646	GWHPBECJ000646	430	UDPGP family	GO:0070569
GWHGBECJ000880	GWHPBECJ000880	540	Inorganic polyphosphate/ATP-NAD kinase, N-terminal	GO:0003951
GWHGBECJ000881	GWHPBECJ000881	240	Translation elongation factor EF1B, beta/delta subunit, guanine nucleotide exchange domain	GO:0003746|GO:0006414
GWHGBECJ000882	GWHPBECJ000882	584	Kinesin motor domain	GO:0005524|GO:0007018|GO:0008017|GO:1990939
GWHGBECJ000883	GWHPBECJ000883	286	Cyclophilin-type peptidyl-prolyl cis-trans isomerase domain	GO:0000413|GO:0003755
GWHGBECJ000885	GWHPBECJ000885	243	GPN-loop GTPase 1	GO:0003924
GWHGBECJ000886	GWHPBECJ000886	402	Protein kinase domain	GO:0004672|GO:0005524|GO:0006468
GWHGBECJ000887	GWHPBECJ000887	594	Pseudouridine synthase I, TruA, alpha/beta domain	GO:0001522|GO:0003723|GO:0009451|GO:0009982
GWHGBECJ000888	GWHPBECJ000888	302	Arf GTPase activating protein	GO:0005096
GWHGBECJ000889	GWHPBECJ000889	449	Protein kinase domain	GO:0004672|GO:0005524|GO:0006468
GWHGBECJ000891	GWHPBECJ000891	1508	Myosin head, motor domain	GO:0003774|GO:0005524|GO:0016459
GWHGBECJ000895	GWHPBECJ000895	510	WD40/YVTN repeat-like-containing domain superfamily	GO:0005515
GWHGBECJ000898	GWHPBECJ000898	537	Chaperonin Cpn60/TCP-1 family	GO:0005524|GO:0016887
GWHGBECJ000903	GWHPBECJ000903	207	SH3-like domain superfamily	GO:0005515
GWHGBECJ000907	GWHPBECJ000907	425	WD40 repeat	GO:0005515
GWHGBECJ000908	GWHPBECJ000908	808	Vps16, C-terminal	GO:0005737|GO:0006886
GWHGBECJ000909	GWHPBECJ000909	669	ATPase, AAA-type, core	GO:0005524|GO:0016887
GWHGBECJ000649	GWHPBECJ000649	595	Phosphoenolpyruvate carboxykinase, N-terminal	GO:0004611|GO:0006094|GO:0017076
GWHGBECJ000911	GWHPBECJ000911	843	DNA gyrase B subunit, C-terminal	GO:0003677|GO:0003918|GO:0005524|GO:0006265
GWHGBECJ000913	GWHPBECJ000913	605	AP2/ERF domain	GO:0003700|GO:0006355
GWHGBECJ000914	GWHPBECJ000914	768	Ribosomal protein L25/L23	GO:0003735|GO:0005840|GO:0006412
GWHGBECJ000915	GWHPBECJ000915	470	Phospholipase D/Transphosphatidylase	GO:0003824
GWHGBECJ000917	GWHPBECJ000917	1405	SNF2-related domain	GO:0005524|GO:0070615
GWHGBECJ000918	GWHPBECJ000918	978	Orotidine 5'-phosphate decarboxylase domain	GO:0004590|GO:0006207
GWHGBECJ000650	GWHPBECJ000650	918	Ribonuclease II/R	GO:0003723|GO:0004540
GWHGBECJ000920	GWHPBECJ000920	312	Ubiquitin fusion degradation protein Ufd1-like	GO:0006511
GWHGBECJ000921	GWHPBECJ000921	358	UAA transporter	GO:0055085
GWHGBECJ000922	GWHPBECJ000922	409	Ubiquitin-like domain	GO:0005515
GWHGBECJ000923	GWHPBECJ000923	505	AP2/ERF domain	GO:0003700|GO:0006355
GWHGBECJ000927	GWHPBECJ000927	101	Acylphosphatase	GO:0003998
GWHGBECJ000651	GWHPBECJ000651	430	WW domain	GO:0005515
GWHGBECJ000932	GWHPBECJ000932	431	Inositol polyphosphate-related phosphatase	GO:0046856
GWHGBECJ000936	GWHPBECJ000936	653	DEAD/DEAH box helicase domain	GO:0003676|GO:0005524
GWHGBECJ000937	GWHPBECJ000937	848	Inositol polyphosphate-related phosphatase	GO:0046856
GWHGBECJ000938	GWHPBECJ000938	241	Peptidase M18	GO:0004177|GO:0006508|GO:0008270
GWHGBECJ000939	GWHPBECJ000939	212	Peptidase M18	GO:0004177|GO:0006508|GO:0008270
GWHGBECJ000940	GWHPBECJ000940	907	Cleft lip and palate transmembrane 1	GO:0016021
GWHGBECJ000943	GWHPBECJ000943	166	Manganese/iron superoxide dismutase	GO:0004784|GO:0006801|GO:0046872|GO:0055114
GWHGBECJ000944	GWHPBECJ000944	1168	DDHD domain	GO:0046872
GWHGBECJ000946	GWHPBECJ000946	652	GUCT	GO:0003723|GO:0004386|GO:0005524
GWHGBECJ000950	GWHPBECJ000950	677	Mitochondrial degradasome RNA helicase subunit, C-terminal domain	GO:0016817
GWHGBECJ000951	GWHPBECJ000951	530	Zinc finger, CCHC-type	GO:0003676|GO:0008270
GWHGBECJ000952	GWHPBECJ000952	956	Protein kinase domain	GO:0004672|GO:0005524|GO:0006468
GWHGBECJ000953	GWHPBECJ000953	255	CDP-alcohol phosphatidyltransferase	GO:0008654|GO:0016020|GO:0016780
GWHGBECJ000954	GWHPBECJ000954	687	SWR1-complex protein 4/DNA methyltransferase 1-associated protein 1	GO:0006281|GO:0006338|GO:0035267|GO:0043967|GO:0043968
GWHGBECJ000955	GWHPBECJ000955	212	Ribonuclease P/MRP, subunit p29 superfamily	GO:0003723|GO:0004540|GO:0008033|GO:0030677
GWHGBECJ000956	GWHPBECJ000956	4474	HECT domain	GO:0004842
GWHGBECJ000957	GWHPBECJ000957	188	GNAT domain	GO:0008080
GWHGBECJ000959	GWHPBECJ000959	274	Oxidoreductase FAD/NAD(P)-binding	GO:0016491|GO:0055114
GWHGBECJ000960	GWHPBECJ000960	182	PRKR-interacting protein 1	GO:0003725
GWHGBECJ000961	GWHPBECJ000961	320	Lactate/malate dehydrogenase, C-terminal	GO:0016616|GO:0055114
GWHGBECJ000963	GWHPBECJ000963	146	Pre-mRNA-splicing factor 18	GO:0008380
GWHGBECJ000964	GWHPBECJ000964	1029	Tetratricopeptide repeat	GO:0005515
GWHGBECJ000655	GWHPBECJ000655	827	Myosin head, motor domain	GO:0003774|GO:0005524|GO:0016459
GWHGBECJ000973	GWHPBECJ000973	361	Adenosine/AMP deaminase domain	GO:0019239
GWHGBECJ000974	GWHPBECJ000974	252	Proteasome alpha-subunit, N-terminal domain	GO:0006511|GO:0019773
GWHGBECJ000978	GWHPBECJ000978	127	Ribosomal protein L33	GO:0003735|GO:0005840|GO:0006412
GWHGBECJ000656	GWHPBECJ000656	157	Ribosomal protein S13/S15, N-terminal	GO:0003735|GO:0005840|GO:0006412
GWHGBECJ000980	GWHPBECJ000980	1912	DEAD/DEAH box helicase domain	GO:0003676|GO:0005524
GWHGBECJ000981	GWHPBECJ000981	237	Histone H2A/H2B/H3	GO:0003677
GWHGBECJ000983	GWHPBECJ000983	538	Protein kinase domain	GO:0004672|GO:0005524|GO:0006468
GWHGBECJ000986	GWHPBECJ000986	403	Tetratricopeptide-like helical domain superfamily	GO:0005515
GWHGBECJ000657	GWHPBECJ000657	356	Small GTP-binding protein domain	GO:0005525
GWHGBECJ000658	GWHPBECJ000658	430	Riboflavin kinase domain, bacterial/eukaryotic	GO:0008531|GO:0009231
GWHGBECJ001000	GWHPBECJ001000	129	Ubiquitin-related modifier 1	GO:0005737|GO:0034227
GWHGBECJ001001	GWHPBECJ001001	311	Calcineurin-like phosphoesterase domain, ApaH type	GO:0016787
GWHGBECJ001004	GWHPBECJ001004	516	PPM-type phosphatase domain	GO:0016791
GWHGBECJ001005	GWHPBECJ001005	159	Ribosomal protein S14	GO:0003735|GO:0005840|GO:0006412
GWHGBECJ000659	GWHPBECJ000659	707	Tetratricopeptide repeat	GO:0005515
GWHGBECJ001013	GWHPBECJ001013	203	ATP11	GO:0005739|GO:0065003
GWHGBECJ001016	GWHPBECJ001016	598	ABC transporter type 1, transmembrane domain	GO:0005524|GO:0016021|GO:0042626|GO:0055085
GWHGBECJ001018	GWHPBECJ001018	245	Zinc finger, CCCH-type	GO:0046872
GWHGBECJ001019	GWHPBECJ001019	561	Peptidase C1A, papain C-terminal	GO:0006508|GO:0008234
GWHGBECJ000660	GWHPBECJ000660	763	DEAD/DEAH box helicase domain	GO:0003676|GO:0005524
GWHGBECJ001021	GWHPBECJ001021	1256	THO complex subunit 2	GO:0000347|GO:0006397|GO:0006406
GWHGBECJ001022	GWHPBECJ001022	414	PPM-type phosphatase domain	GO:0016791
GWHGBECJ001023	GWHPBECJ001023	268	THUMP domain-containing protein 1-like	GO:0003723|GO:0006400
GWHGBECJ001025	GWHPBECJ001025	411	ATPase, AAA-type, core	GO:0005524|GO:0016887
GWHGBECJ001029	GWHPBECJ001029	462	Tetratricopeptide repeat	GO:0005515
GWHGBECJ000661	GWHPBECJ000661	910	Translational (tr)-type GTP-binding domain	GO:0003924|GO:0005525
GWHGBECJ001030	GWHPBECJ001030	499	Phosphatidylinositol-glycan biosynthesis class S protein	GO:0016255|GO:0042765
GWHGBECJ001038	GWHPBECJ001038	752	FAD-binding domain	GO:0071949
GWHGBECJ000662	GWHPBECJ000662	131	Ribosomal protein L21-like	GO:0005840
GWHGBECJ001048	GWHPBECJ001048	695	Polymerase/histidinol phosphatase-like	GO:0003824
GWHGBECJ001051	GWHPBECJ001051	653	5'-3' exonuclease	GO:0003677
GWHGBECJ001052	GWHPBECJ001052	905	Guanylate-binding protein, N-terminal	GO:0003924|GO:0005525
GWHGBECJ001053	GWHPBECJ001053	622	ATPase, AAA-type, core	GO:0005524|GO:0016887
GWHGBECJ001054	GWHPBECJ001054	279	Formate/nitrite transporter	GO:0016020|GO:0022857|GO:0055085
GWHGBECJ001055	GWHPBECJ001055	1627	E3 ubiquitin-protein ligase listerin	GO:0061630|GO:1990112|GO:1990116
GWHGBECJ001057	GWHPBECJ001057	691	Pseudouridine synthase, TruD	GO:0001522|GO:0003723|GO:0009451|GO:0009982
GWHGBECJ001058	GWHPBECJ001058	202	Synaptobrevin	GO:0016021|GO:0016192
GWHGBECJ001059	GWHPBECJ001059	768	DNA polymerase, Y-family, little finger domain superfamily	GO:0003684|GO:0006281
GWHGBECJ001060	GWHPBECJ001060	601	Alpha-D-phosphohexomutase, alpha/beta/alpha domain I	GO:0005975|GO:0016868
GWHGBECJ001061	GWHPBECJ001061	253	Proteasome alpha-subunit, N-terminal domain	GO:0006511|GO:0019773
GWHGBECJ001062	GWHPBECJ001062	454	Peptidase M48	GO:0004222|GO:0006508
GWHGBECJ001067	GWHPBECJ001067	672	RNA-binding domain superfamily	GO:0003676
GWHGBECJ000665	GWHPBECJ000665	311	Stomatin/HflK/HflC family	GO:0016020
GWHGBECJ001072	GWHPBECJ001072	581	EH domain	GO:0005515
GWHGBECJ001073	GWHPBECJ001073	722	Sugar isomerase (SIS)	GO:0097367|GO:1901135
GWHGBECJ001074	GWHPBECJ001074	277	ATP12, ATP synthase F1-assembly protein	GO:0043461
GWHGBECJ001075	GWHPBECJ001075	540	Chaperonin Cpn60/TCP-1 family	GO:0005524|GO:0016887
GWHGBECJ001078	GWHPBECJ001078	187	Ribosomal protein S8e	GO:0003735|GO:0005840|GO:0006412
GWHGBECJ000666	GWHPBECJ000666	1774	RNA polymerase Rpb1, domain 4	GO:0003677|GO:0003899|GO:0006351
GWHGBECJ001082	GWHPBECJ001082	513	Tetratricopeptide-like helical domain superfamily	GO:0005515
GWHGBECJ001083	GWHPBECJ001083	696	CTD phosphatase Fcp1	GO:0008420|GO:0070940
GWHGBECJ001085	GWHPBECJ001085	763	NADP-dependent oxidoreductase domain	GO:0047834
GWHGBECJ000667	GWHPBECJ000667	464	CDC50/LEM3 family	GO:0016020
GWHGBECJ001090	GWHPBECJ001090	494	GTP binding domain	GO:0005525
GWHGBECJ001096	GWHPBECJ001096	454	Phosphatidylinositol transfer protein	GO:0005548|GO:0015914
GWHGBECJ001097	GWHPBECJ001097	149	EF-hand domain	GO:0005509
GWHGBECJ000668	GWHPBECJ000668	508	Chaperonin Cpn60/TCP-1 family	GO:0005524|GO:0016887
GWHGBECJ001100	GWHPBECJ001100	188	Ribosomal protein L22/L17	GO:0003735|GO:0005840|GO:0006412
GWHGBECJ001105	GWHPBECJ001105	449	Carbohydrate kinase, FGGY, C-terminal	GO:0005975|GO:0016773
GWHGBECJ001106	GWHPBECJ001106	431	Protein kinase domain	GO:0004672|GO:0005524|GO:0006468
GWHGBECJ001107	GWHPBECJ001107	331	DEAD/DEAH box helicase domain	GO:0003676|GO:0005524
GWHGBECJ001108	GWHPBECJ001108	108	Small nuclear ribonucleoprotein Sm D2	GO:0008380|GO:0030532
GWHGBECJ001109	GWHPBECJ001109	931	WD40-repeat-containing domain superfamily	GO:0005515
GWHGBECJ001110	GWHPBECJ001110	868	GNAT domain	GO:0008080
GWHGBECJ001113	GWHPBECJ001113	143	ATP synthase, F1 complex, delta/epsilon subunit, N-terminal	GO:0015986
GWHGBECJ001115	GWHPBECJ001115	140	Peroxisome biogenesis protein 22	GO:0007031
GWHGBECJ001116	GWHPBECJ001116	326	Small GTP-binding protein domain	GO:0005525
GWHGBECJ001117	GWHPBECJ001117	341	tRNA thiolation protein, TtcA/Ctu1 type	GO:0008033
GWHGBECJ001120	GWHPBECJ001120	711	Tubulin-tyrosine ligase/Tubulin polyglutamylase	GO:0006464
GWHGBECJ001121	GWHPBECJ001121	498	PFTB repeat	GO:0003824
GWHGBECJ001127	GWHPBECJ001127	487	RNA recognition motif domain, eukaryote	GO:0003676
GWHGBECJ000671	GWHPBECJ000671	920	Ankyrin repeat	GO:0005515
GWHGBECJ001130	GWHPBECJ001130	173	V-ATPase proteolipid subunit C-like domain	GO:0015078|GO:0033177|GO:1902600
GWHGBECJ001131	GWHPBECJ001131	189	Ribosomal protein 50S-L18Ae/60S-L20/60S-L18A	GO:0003735|GO:0005840|GO:0006412
GWHGBECJ001132	GWHPBECJ001132	187	Ribosomal protein L18e	GO:0003735|GO:0005840|GO:0006412
GWHGBECJ001133	GWHPBECJ001133	257	ATPase, V1 complex, subunit D	GO:0042626
GWHGBECJ001134	GWHPBECJ001134	219	Ribosomal protein S6e	GO:0003735|GO:0005840|GO:0006412
GWHGBECJ001138	GWHPBECJ001138	250	Leo1-like protein	GO:0006368|GO:0016570|GO:0016593
GWHGBECJ001141	GWHPBECJ001141	277	Methyltransferase type 11	GO:0008168
GWHGBECJ001144	GWHPBECJ001144	388	DNA-directed RNA polymerases I, II, and III subunit RPABC4	GO:0003899|GO:0008270
GWHGBECJ001147	GWHPBECJ001147	546	ATPase, AFG1-like	GO:0005524
GWHGBECJ000673	GWHPBECJ000673	177	Adenylyl cyclase-associated protein CAP, fungal type	GO:0003779|GO:0007015
GWHGBECJ001150	GWHPBECJ001150	217	Protein kinase domain	GO:0004672|GO:0005524|GO:0006468
GWHGBECJ001152	GWHPBECJ001152	741	Heat shock protein 70 family	GO:0005524|GO:0016887
GWHGBECJ001153	GWHPBECJ001153	713	Heat shock protein Hsp90 family	GO:0005524|GO:0006457|GO:0016887|GO:0051082
GWHGBECJ001154	GWHPBECJ001154	179	Small GTPase superfamily, ARF/SAR type	GO:0005525
GWHGBECJ001156	GWHPBECJ001156	546	Translation initiation factor 3 complex subunit L	GO:0003743|GO:0005737|GO:0005852
GWHGBECJ001157	GWHPBECJ001157	401	Nucleolar GTP-binding protein 1, Rossman-fold domain	GO:0005525
GWHGBECJ001162	GWHPBECJ001162	673	SMCs flexible hinge	GO:0005515|GO:0005524|GO:0005694|GO:0051276
GWHGBECJ001165	GWHPBECJ001165	331	Protein kinase domain	GO:0004672|GO:0005524|GO:0006468
GWHGBECJ001168	GWHPBECJ001168	876	NADP-dependent oxidoreductase domain	GO:0047834
GWHGBECJ001169	GWHPBECJ001169	1115	Co-chaperone Hsc20	GO:0001671|GO:0051087|GO:0097428
GWHGBECJ001171	GWHPBECJ001171	1094	Ribosomal protein L7/L12, oligomerisation domain superfamily	GO:0003735|GO:0005840|GO:0006412
GWHGBECJ001173	GWHPBECJ001173	149	Matrin/U1-C-like, C2H2-type zinc finger	GO:0003676|GO:0008270
GWHGBECJ000676	GWHPBECJ000676	1010	Ribosomal RNA methyltransferase FtsJ domain	GO:0008168|GO:0032259
GWHGBECJ001180	GWHPBECJ001180	180	RNA recognition motif domain	GO:0003676
GWHGBECJ001183	GWHPBECJ001183	551	Major facilitator superfamily	GO:0022857|GO:0055085
GWHGBECJ001184	GWHPBECJ001184	467	Protein Fyv10/Macrophage erythroblast attacher	GO:0045721
GWHGBECJ001185	GWHPBECJ001185	281	ER lumen protein retaining receptor	GO:0006621|GO:0016021|GO:0046923
GWHGBECJ001187	GWHPBECJ001187	647	Ribosome biogenesis protein Bms1/Tsr1	GO:0042254
GWHGBECJ001188	GWHPBECJ001188	318	AARP2CN	GO:0005634|GO:0042254
GWHGBECJ001190	GWHPBECJ001190	722	Zinc finger, CW-type	GO:0008270
GWHGBECJ001191	GWHPBECJ001191	173	EF-hand domain	GO:0005509
GWHGBECJ001192	GWHPBECJ001192	399	Cytidylyltransferase IspD/TarI	GO:0070567
GWHGBECJ001193	GWHPBECJ001193	685	Pseudouridine synthase I, TruA, C-terminal	GO:0003723|GO:0009982
GWHGBECJ001196	GWHPBECJ001196	307	Protein Sec13	GO:0005198|GO:0016192|GO:0030127|GO:0090114|GO:1904263
GWHGBECJ001202	GWHPBECJ001202	201	K Homology domain, type 1	GO:0003723
GWHGBECJ001203	GWHPBECJ001203	293	RNA recognition motif domain	GO:0003676
GWHGBECJ001205	GWHPBECJ001205	436	ATPase, V1 complex, subunit H	GO:0000221|GO:0046961|GO:1902600
GWHGBECJ001206	GWHPBECJ001206	194	AP2/ERF domain	GO:0003700|GO:0006355
GWHGBECJ001211	GWHPBECJ001211	1117	Calcium-activated potassium channel BK, alpha subunit	GO:0006813|GO:0016020
GWHGBECJ001212	GWHPBECJ001212	1160	Metalloenzyme, LuxS/M16 peptidase-like	GO:0046872
GWHGBECJ001213	GWHPBECJ001213	170	Protein phosphatase methylesterase, eukaryotic	GO:0006482|GO:0051723
GWHGBECJ001214	GWHPBECJ001214	499	Zinc finger, MIZ-type	GO:0008270
GWHGBECJ001217	GWHPBECJ001217	229	RNA recognition motif domain	GO:0003676
GWHGBECJ001220	GWHPBECJ001220	566	Indole-3-glycerol phosphate synthase	GO:0004425
GWHGBECJ001221	GWHPBECJ001221	620	WD40 repeat	GO:0005515
GWHGBECJ001224	GWHPBECJ001224	419	DNA polymerase alpha/delta/epsilon, subunit B	GO:0003677|GO:0006260
GWHGBECJ001228	GWHPBECJ001228	126	HSP40/DnaJ peptide-binding	GO:0006457|GO:0051082
GWHGBECJ001230	GWHPBECJ001230	134	Tetratricopeptide-like helical domain superfamily	GO:0005515
GWHGBECJ001240	GWHPBECJ001240	608	GTP binding domain	GO:0005525
GWHGBECJ001241	GWHPBECJ001241	198	GNAT domain	GO:0008080
GWHGBECJ001242	GWHPBECJ001242	116	Ribosomal protein S10	GO:0003735|GO:0005840|GO:0006412
GWHGBECJ001245	GWHPBECJ001245	996	Translation elongation factor EFG/EF2, domain IV	GO:0005525
GWHGBECJ001246	GWHPBECJ001246	541	ATP-dependent Clp protease proteolytic subunit	GO:0004176|GO:0004252|GO:0006508
GWHGBECJ000683	GWHPBECJ000683	1385	ABC transporter-like	GO:0005524
GWHGBECJ001253	GWHPBECJ001253	417	Ulp1 protease family, C-terminal catalytic domain	GO:0006508|GO:0008234
GWHGBECJ001255	GWHPBECJ001255	1074	ATPase, AAA-type, core	GO:0005524|GO:0016887
GWHGBECJ001256	GWHPBECJ001256	875	AP2/ERF domain	GO:0003700|GO:0006355
GWHGBECJ001257	GWHPBECJ001257	187	Glutaredoxin	GO:0015035
GWHGBECJ001259	GWHPBECJ001259	198	Ran binding domain	GO:0046907
GWHGBECJ001260	GWHPBECJ001260	1179	WD40-repeat-containing domain superfamily	GO:0005515
GWHGBECJ001265	GWHPBECJ001265	401	Cytidyltransferase-like domain	GO:0003824|GO:0009058
GWHGBECJ001266	GWHPBECJ001266	228	HhH-GPD domain	GO:0006284
GWHGBECJ001267	GWHPBECJ001267	307	AP2/ERF domain	GO:0003700|GO:0006355
GWHGBECJ001268	GWHPBECJ001268	146	Adaptor protein ClpS, core	GO:0030163
GWHGBECJ000685	GWHPBECJ000685	192	Ribosomal protein L19/L19e, domain 1	GO:0003735|GO:0005840|GO:0006412
GWHGBECJ001275	GWHPBECJ001275	330	WD40-repeat-containing domain superfamily	GO:0005515
GWHGBECJ001276	GWHPBECJ001276	966	Threonyl/alanyl tRNA synthetase, SAD	GO:0004812|GO:0005524|GO:0043039
GWHGBECJ001277	GWHPBECJ001277	634	Vacuolar protein sorting-associated protein 53	GO:0000938|GO:0042147
GWHGBECJ001278	GWHPBECJ001278	342	Mitochondrial import inner membrane translocase subunit Tim50	GO:0005743|GO:0005744|GO:0015031
GWHGBECJ001279	GWHPBECJ001279	502	DWNN domain	GO:0008270
GWHGBECJ000686	GWHPBECJ000686	370	Helix-hairpin-helix motif	GO:0003677
GWHGBECJ001280	GWHPBECJ001280	433	Pseudouridine synthase, RsuA/RluA-like	GO:0001522|GO:0003723|GO:0009451|GO:0009982
GWHGBECJ001282	GWHPBECJ001282	727	SWEET sugar transporter	GO:0016021
GWHGBECJ001285	GWHPBECJ001285	508	THIF-type NAD/FAD binding fold	GO:0008641
GWHGBECJ001287	GWHPBECJ001287	700	DEAD/DEAH box helicase domain	GO:0003676|GO:0005524
GWHGBECJ000687	GWHPBECJ000687	331	F-box domain	GO:0005515
GWHGBECJ001291	GWHPBECJ001291	916	Arginyl tRNA synthetase N-terminal domain	GO:0000166|GO:0004814|GO:0005524|GO:0005737|GO:0006420
GWHGBECJ001294	GWHPBECJ001294	489	WD40 repeat	GO:0005515
GWHGBECJ001295	GWHPBECJ001295	1758	WD40 repeat	GO:0005515
GWHGBECJ001297	GWHPBECJ001297	110	RNA recognition motif domain	GO:0003676
GWHGBECJ001299	GWHPBECJ001299	375	WD40/YVTN repeat-like-containing domain superfamily	GO:0005515
GWHGBECJ001305	GWHPBECJ001305	2801	ATP-dependent Clp protease proteolytic subunit	GO:0004176|GO:0004252|GO:0006508
GWHGBECJ001307	GWHPBECJ001307	697	Translation elongation factor EFTu-like, domain 2	GO:0005525
GWHGBECJ001308	GWHPBECJ001308	310	Eukaryotic porin/Tom40	GO:0005741|GO:0055085
GWHGBECJ001311	GWHPBECJ001311	1028	Ribosomal Proteins L2, RNA binding domain	GO:0003735|GO:0005840|GO:0006412
GWHGBECJ001312	GWHPBECJ001312	724	Glutamyl/glutaminyl-tRNA synthetase	GO:0000166|GO:0004812|GO:0005524|GO:0043039
GWHGBECJ001317	GWHPBECJ001317	259	Ribosomal protein S12/S23	GO:0003735|GO:0005840|GO:0006412
GWHGBECJ001318	GWHPBECJ001318	953	MCM domain	GO:0003677|GO:0005524|GO:0032508
GWHGBECJ001325	GWHPBECJ001325	123	Histone H2A/H2B/H3	GO:0003677
GWHGBECJ001328	GWHPBECJ001328	760	Ribosomal protein S5, C-terminal	GO:0003735|GO:0005840|GO:0006412
GWHGBECJ001330	GWHPBECJ001330	572	Chaperonin Cpn60	GO:0042026
GWHGBECJ001332	GWHPBECJ001332	779	Peptidase M24A, methionine aminopeptidase, subfamily 1	GO:0006508|GO:0070006
GWHGBECJ001333	GWHPBECJ001333	232	tRNA (guanine(9)-N(1))-methyltransferase TRM10/TRM10A	GO:0008168
GWHGBECJ001335	GWHPBECJ001335	820	RNA recognition motif domain	GO:0003676
GWHGBECJ001336	GWHPBECJ001336	328	Matrin/U1-C-like, C2H2-type zinc finger	GO:0003676|GO:0008270
GWHGBECJ001337	GWHPBECJ001337	331	RNA recognition motif domain	GO:0003676
GWHGBECJ001342	GWHPBECJ001342	578	Aminoacyl-tRNA synthetase, class Ia, anticodon-binding	GO:0000166|GO:0004812|GO:0005524|GO:0006418
GWHGBECJ001343	GWHPBECJ001343	590	Digestive organ expansion factor, predicted	GO:0005634
GWHGBECJ001346	GWHPBECJ001346	256	Cyclin/Cyclin-like subunit Ssn8	GO:0006357|GO:0016538
GWHGBECJ001347	GWHPBECJ001347	209	Small GTP-binding protein domain	GO:0005525
GWHGBECJ001348	GWHPBECJ001348	297	WW domain	GO:0005515
GWHGBECJ001350	GWHPBECJ001350	333	Ribonucleotide reductase-like	GO:0016491|GO:0055114
GWHGBECJ001357	GWHPBECJ001357	662	Small GTP-binding protein domain	GO:0005525
GWHGBECJ001367	GWHPBECJ001367	2478	Translational activator Gcn1	GO:0006417|GO:0019887|GO:0019901|GO:0033674|GO:0043022
GWHGBECJ001369	GWHPBECJ001369	429	ATPase, AAA-type, core	GO:0005524|GO:0016887
GWHGBECJ001370	GWHPBECJ001370	316	WD40 repeat	GO:0005515
GWHGBECJ001372	GWHPBECJ001372	738	XPG-I domain	GO:0004518
GWHGBECJ001376	GWHPBECJ001376	237	RWD domain	GO:0005515
GWHGBECJ001377	GWHPBECJ001377	342	SF-assemblin/beta-giardin	GO:0005200
GWHGBECJ001378	GWHPBECJ001378	309	WD40 repeat	GO:0005515
GWHGBECJ001379	GWHPBECJ001379	258	Nucleosome assembly protein (NAP)	GO:0005634|GO:0006334
GWHGBECJ001380	GWHPBECJ001380	383	WD40/YVTN repeat-like-containing domain superfamily	GO:0005515
GWHGBECJ001384	GWHPBECJ001384	236	AdipoR/Haemolysin-III-related	GO:0016021
GWHGBECJ001385	GWHPBECJ001385	515	Armadillo	GO:0005515
GWHGBECJ001390	GWHPBECJ001390	704	Clathrin/coatomer adaptor, adaptin-like, N-terminal	GO:0006886|GO:0016192|GO:0030117
GWHGBECJ001392	GWHPBECJ001392	247	Ribosomal protein L28/L24 superfamily	GO:0003735
GWHGBECJ001393	GWHPBECJ001393	96	Thioredoxin	GO:0006662|GO:0015035|GO:0045454
GWHGBECJ001394	GWHPBECJ001394	873	Importin beta family	GO:0006606
GWHGBECJ001395	GWHPBECJ001395	689	Acetate-CoA ligase	GO:0003987|GO:0016208|GO:0019427
GWHGBECJ001396	GWHPBECJ001396	249	Nuclear polyadenylated RNA-binding protein Nab2/ZC3H14	GO:0008143|GO:0043488|GO:1900364
GWHGBECJ001398	GWHPBECJ001398	245	START domain	GO:0008289
GWHGBECJ001399	GWHPBECJ001399	498	WD40-repeat-containing domain superfamily	GO:0005515
GWHGBECJ001400	GWHPBECJ001400	124	Mago nashi superfamily	GO:0005634
GWHGBECJ001402	GWHPBECJ001402	1585	Bromodomain	GO:0005515
GWHGBECJ001404	GWHPBECJ001404	773	Mechanosensitive ion channel MscS	GO:0016020|GO:0055085
GWHGBECJ001405	GWHPBECJ001405	452	Pescadillo	GO:0005730|GO:0042254
GWHGBECJ001407	GWHPBECJ001407	344	DNA repair Rad51/transcription factor NusA, alpha-helical	GO:0000166
GWHGBECJ001408	GWHPBECJ001408	735	Mechanosensitive ion channel MscS	GO:0016020|GO:0055085
GWHGBECJ000699	GWHPBECJ000699	223	Eukaryotic translation initiation factor 3 subunit J	GO:0003743|GO:0005737|GO:0005852
GWHGBECJ001413	GWHPBECJ001413	298	JAB1/MPN/MOV34 metalloenzyme domain	GO:0005515|GO:0008237|GO:0070122
GWHGBECJ001415	GWHPBECJ001415	460	Ribosomal protein L36e	GO:0003735|GO:0005840|GO:0006412
GWHGBECJ001417	GWHPBECJ001417	965	MIF4G-like, type 3	GO:0003723|GO:0005515
GWHGBECJ001418	GWHPBECJ001418	320	Peptide chain release factor	GO:0006415
GWHGBECJ001420	GWHPBECJ001420	429	Zinc finger, Mcm10/DnaG-type	GO:0005634|GO:0006260
GWHGBECJ001422	GWHPBECJ001422	550	WD40/YVTN repeat-like-containing domain superfamily	GO:0005515
GWHGBECJ001424	GWHPBECJ001424	720	Sec1-like protein	GO:0016192
GWHGBECJ001425	GWHPBECJ001425	477	UBA-like superfamily	GO:0005515
GWHGBECJ001431	GWHPBECJ001431	286	Ribonuclease H superfamily	GO:0003676
GWHGBECJ001432	GWHPBECJ001432	700	Pumilio RNA-binding repeat	GO:0003723
GWHGBECJ001433	GWHPBECJ001433	568	WD40 repeat	GO:0005515
GWHGBECJ001434	GWHPBECJ001434	716	DEAD/DEAH box helicase domain	GO:0003676|GO:0005524
GWHGBECJ001435	GWHPBECJ001435	134	Ribosomal protein S24e	GO:0003735|GO:0005840|GO:0006412
GWHGBECJ001436	GWHPBECJ001436	249	UbiA prenyltransferase family	GO:0016021|GO:0016765
GWHGBECJ001437	GWHPBECJ001437	744	WD40/YVTN repeat-like-containing domain superfamily	GO:0005515
GWHGBECJ001438	GWHPBECJ001438	301	Doublecortin domain superfamily	GO:0035556
GWHGBECJ001439	GWHPBECJ001439	494	AP2/ERF domain	GO:0003700|GO:0006355
GWHGBECJ000702	GWHPBECJ000702	136	Histone H2A/H2B/H3	GO:0003677
GWHGBECJ001440	GWHPBECJ001440	275	Nitric oxide synthase-interacting protein	GO:0061630
GWHGBECJ001441	GWHPBECJ001441	511	B-box-type zinc finger	GO:0008270
GWHGBECJ001444	GWHPBECJ001444	266	Dullard phosphatase domain, eukaryotic	GO:0016791
GWHGBECJ001446	GWHPBECJ001446	152	Ribosomal protein S11	GO:0003735|GO:0005840|GO:0006412
GWHGBECJ001447	GWHPBECJ001447	317	Pseudouridine synthase I, TruA	GO:0001522|GO:0003723|GO:0009451|GO:0009982
GWHGBECJ001450	GWHPBECJ001450	941	Small GTP-binding protein domain	GO:0005525
GWHGBECJ001452	GWHPBECJ001452	1806	WD40 repeat	GO:0005515
GWHGBECJ001454	GWHPBECJ001454	1088	RNA polymerase II-associated protein RPAP1/Rba50	GO:0006366
GWHGBECJ001455	GWHPBECJ001455	322	WD40 repeat	GO:0005515
GWHGBECJ001459	GWHPBECJ001459	322	tRNA N6-adenosine threonylcarbamoyltransferase Kae1, archaea and eukaryote	GO:0000408|GO:0002949
GWHGBECJ000704	GWHPBECJ000704	133	Histone H2A/H2B/H3	GO:0003677
GWHGBECJ001461	GWHPBECJ001461	729	Dynamin GTPase effector	GO:0003924|GO:0005525
GWHGBECJ001462	GWHPBECJ001462	880	Coatomer, gamma subunit, appendage, Ig-like subdomain	GO:0005198|GO:0006886|GO:0016192|GO:0030126
GWHGBECJ001466	GWHPBECJ001466	332	Palmitoyltransferase, DHHC domain	GO:0016409
GWHGBECJ001467	GWHPBECJ001467	553	Iron sulphur-containing domain, CDGSH-type	GO:0043231|GO:0051537
GWHGBECJ001468	GWHPBECJ001468	114	Bis(5'-nucleosyl)-tetraphosphatase	GO:0008796
GWHGBECJ001469	GWHPBECJ001469	101	U6 snRNA-associated Sm-like protein LSm2	GO:0006397
GWHGBECJ001475	GWHPBECJ001475	183	RNA-binding S4 domain	GO:0003723
GWHGBECJ001477	GWHPBECJ001477	1039	FACT complex subunit Spt16	GO:0035101
GWHGBECJ001478	GWHPBECJ001478	223	RNA recognition motif domain	GO:0003676
GWHGBECJ001480	GWHPBECJ001480	279	Proteasome, subunit alpha/beta	GO:0005839|GO:0051603
GWHGBECJ001481	GWHPBECJ001481	312	Cyclin PHO80-like	GO:0000079|GO:0019901
GWHGBECJ001482	GWHPBECJ001482	87	V-ATPase proteolipid subunit C-like domain	GO:0015078|GO:0033177|GO:1902600
GWHGBECJ001483	GWHPBECJ001483	335	Ribosomal protein L14P	GO:0003735|GO:0005840|GO:0006412
GWHGBECJ001485	GWHPBECJ001485	516	Arginine-tRNA ligase	GO:0004814|GO:0005524|GO:0006420
GWHGBECJ001486	GWHPBECJ001486	1058	Phosphatidylinositol 3-/4-kinase, catalytic domain superfamily	GO:0016301
GWHGBECJ001487	GWHPBECJ001487	365	SNARE	GO:0016020|GO:0016192
GWHGBECJ001488	GWHPBECJ001488	219	Matrin/U1-C-like, C2H2-type zinc finger	GO:0003676|GO:0008270
GWHGBECJ001489	GWHPBECJ001489	396	Cytochrome c1	GO:0009055|GO:0020037
GWHGBECJ001490	GWHPBECJ001490	336	Glyceraldehyde 3-phosphate dehydrogenase, NAD(P) binding domain	GO:0051287|GO:0055114
GWHGBECJ001491	GWHPBECJ001491	329	Translation initiation factor 3 (IF-3), C-terminal domain superfamily	GO:0006413
GWHGBECJ001492	GWHPBECJ001492	359	ATPase, AAA-type, core	GO:0005524|GO:0016887
GWHGBECJ001493	GWHPBECJ001493	346	ATPase, AAA-type, core	GO:0005524|GO:0016887
GWHGBECJ001494	GWHPBECJ001494	184	Histone-fold	GO:0046982
GWHGBECJ001495	GWHPBECJ001495	1175	WD40/YVTN repeat-like-containing domain superfamily	GO:0005515
GWHGBECJ001496	GWHPBECJ001496	102	WD40/YVTN repeat-like-containing domain superfamily	GO:0005515
GWHGBECJ001502	GWHPBECJ001502	1361	Condensin subunit 1	GO:0000278|GO:0005634|GO:0030261
GWHGBECJ001504	GWHPBECJ001504	833	5'-3' exoribonuclease type 2	GO:0004534|GO:0005634|GO:0006139
GWHGBECJ001505	GWHPBECJ001505	318	Proteasome subunit Rpn10	GO:0006511|GO:0008540
GWHGBECJ001506	GWHPBECJ001506	376	Aminoacyl-tRNA synthetase, class Ic	GO:0000166|GO:0004812|GO:0005524|GO:0006418
GWHGBECJ001507	GWHPBECJ001507	264	Proteasome, subunit alpha/beta	GO:0005839|GO:0051603
GWHGBECJ001508	GWHPBECJ001508	760	Peptidase S9A, prolyl oligopeptidase	GO:0004252|GO:0006508
GWHGBECJ001509	GWHPBECJ001509	1084	DEAD/DEAH box helicase domain	GO:0003676|GO:0005524
GWHGBECJ000709	GWHPBECJ000709	269	Clathrin/coatomer adaptor, adaptin-like, N-terminal	GO:0006886|GO:0016192|GO:0030117
GWHGBECJ001510	GWHPBECJ001510	1103	Exportin 4/7-like	GO:0005049|GO:0051169
GWHGBECJ001511	GWHPBECJ001511	525	WD40 repeat	GO:0005515
GWHGBECJ001514	GWHPBECJ001514	120	Like-Sm (LSM) domain containing protein, LSm4/SmD1/SmD3	GO:0006396
GWHGBECJ001515	GWHPBECJ001515	409	Forkhead-associated (FHA) domain	GO:0005515
GWHGBECJ001519	GWHPBECJ001519	162	Ribosomal RNA methyltransferase FtsJ domain	GO:0008168|GO:0032259
GWHGBECJ001520	GWHPBECJ001520	214	H/ACA ribonucleoprotein complex, subunit Gar1/Naf1	GO:0001522|GO:0042254
GWHGBECJ001522	GWHPBECJ001522	565	U4/U6 small nuclear ribonucleoprotein Prp3	GO:0000398|GO:0046540
GWHGBECJ001527	GWHPBECJ001527	957	Phosphoenolpyruvate carboxylase	GO:0006099|GO:0008964|GO:0015977
GWHGBECJ001528	GWHPBECJ001528	523	Kelch repeat type 1	GO:0005515
GWHGBECJ001529	GWHPBECJ001529	150	Ccc1 family	GO:0005384|GO:0030026
GWHGBECJ000711	GWHPBECJ000711	2138	DNA2/NAM7 helicase, helicase domain	GO:0004386
GWHGBECJ001531	GWHPBECJ001531	1210	RNA polymerase Rpb2, domain 5	GO:0006351
GWHGBECJ001533	GWHPBECJ001533	245	Ribosomal protein L47, mitochondrial	GO:0003735|GO:0005761|GO:0006412
GWHGBECJ001536	GWHPBECJ001536	1480	RNA polymerase Rpb2, domain 7	GO:0003677|GO:0003899|GO:0006351
GWHGBECJ001537	GWHPBECJ001537	992	Coatomer delta subunit	GO:0006890|GO:0030126
GWHGBECJ001538	GWHPBECJ001538	477	Phospholipase D/Transphosphatidylase	GO:0003824
GWHGBECJ000712	GWHPBECJ000712	276	Arsenical pump ATPase, ArsA/GET3	GO:0005524|GO:0016887
GWHGBECJ001542	GWHPBECJ001542	167	Palmitoyltransferase, DHHC domain	GO:0016409
GWHGBECJ001543	GWHPBECJ001543	420	Pre-mRNA-splicing factor SLU7	GO:0000386|GO:0000398|GO:0030628
GWHGBECJ001544	GWHPBECJ001544	302	Ribosomal protein L19	GO:0003735|GO:0005840|GO:0006412
GWHGBECJ001545	GWHPBECJ001545	820	Tetratricopeptide-like helical domain superfamily	GO:0005515
GWHGBECJ001546	GWHPBECJ001546	130	Histone H2A/H2B/H3	GO:0003677
GWHGBECJ001547	GWHPBECJ001547	136	Histone H2A/H2B/H3	GO:0003677
GWHGBECJ001548	GWHPBECJ001548	607	PWI domain	GO:0006397
GWHGBECJ001549	GWHPBECJ001549	226	RNA recognition motif domain	GO:0003676
GWHGBECJ001550	GWHPBECJ001550	133	Ribosomal protein L22e	GO:0003735|GO:0005840|GO:0006412
GWHGBECJ001551	GWHPBECJ001551	396	26S Proteasome non-ATPase regulatory subunit 6	GO:0030234
GWHGBECJ001556	GWHPBECJ001556	193	PPPDE peptidase domain	GO:0008233
GWHGBECJ001558	GWHPBECJ001558	629	RNA recognition motif domain	GO:0003676
GWHGBECJ001559	GWHPBECJ001559	186	Spo11/DNA topoisomerase VI subunit A superfamily	GO:0003677|GO:0005694
GWHGBECJ000714	GWHPBECJ000714	283	Armadillo	GO:0005515
GWHGBECJ001563	GWHPBECJ001563	104	Histone H2A/H2B/H3	GO:0003677
GWHGBECJ001565	GWHPBECJ001565	1206	SMCs flexible hinge	GO:0005515|GO:0005524|GO:0005694|GO:0051276
GWHGBECJ001566	GWHPBECJ001566	537	Fibronectin type III superfamily	GO:0005515
GWHGBECJ000715	GWHPBECJ000715	563	Protein kinase domain	GO:0004672|GO:0005524|GO:0006468
GWHGBECJ001570	GWHPBECJ001570	902	Calcium-activated potassium channel BK, alpha subunit	GO:0006813|GO:0016020
GWHGBECJ001572	GWHPBECJ001572	224	K Homology domain, type 2	GO:0003723
GWHGBECJ001574	GWHPBECJ001574	1641	Kelch-type beta propeller	GO:0005515
GWHGBECJ001575	GWHPBECJ001575	381	AP2/ERF domain	GO:0003700|GO:0006355
GWHGBECJ001577	GWHPBECJ001577	733	PUA domain	GO:0003723
GWHGBECJ000716	GWHPBECJ000716	1205	Methioninyl-tRNA synthetase core domain	GO:0004825|GO:0006431
GWHGBECJ001580	GWHPBECJ001580	432	Vps72/YL1 family	GO:0005634|GO:0006338|GO:0006355|GO:0043486
GWHGBECJ001582	GWHPBECJ001582	368	ATPase, V0 complex, subunit d	GO:0015078|GO:0033179|GO:1902600
GWHGBECJ001584	GWHPBECJ001584	509	26S proteasome regulatory subunit, C-terminal	GO:0000502|GO:0030234|GO:0042176
GWHGBECJ001587	GWHPBECJ001587	497	ATPase, F1/V1/A1 complex, alpha/beta subunit, N-terminal domain	GO:0046034|GO:1902600
GWHGBECJ001590	GWHPBECJ001590	312	JAB1/MPN/MOV34 metalloenzyme domain	GO:0005515|GO:0008237|GO:0070122
GWHGBECJ001591	GWHPBECJ001591	1001	Protein kinase domain	GO:0004672|GO:0005524|GO:0006468
GWHGBECJ001592	GWHPBECJ001592	231	Zinc finger, CCCH-type superfamily	GO:0046872
GWHGBECJ001596	GWHPBECJ001596	135	Type II pantothenate kinase	GO:0004594|GO:0005524|GO:0015937
GWHGBECJ001597	GWHPBECJ001597	76	Type II pantothenate kinase	GO:0004594|GO:0005524|GO:0015937
GWHGBECJ000718	GWHPBECJ000718	547	GTP binding domain	GO:0005525
GWHGBECJ001600	GWHPBECJ001600	369	E3-binding domain superfamily	GO:0016746
GWHGBECJ001601	GWHPBECJ001601	671	Gamma tubulin complex component, C-terminal	GO:0043015
GWHGBECJ001602	GWHPBECJ001602	529	Ankyrin repeat	GO:0005515
GWHGBECJ001604	GWHPBECJ001604	152	RNA polymerase, subunit omega/K/RPB6	GO:0003677|GO:0003899|GO:0006351
GWHGBECJ001606	GWHPBECJ001606	201	Triosephosphate isomerase	GO:0004807
GWHGBECJ001607	GWHPBECJ001607	480	RNA recognition motif domain	GO:0003676
GWHGBECJ001609	GWHPBECJ001609	541	OB-fold nucleic acid binding domain, AA-tRNA synthetase-type	GO:0003676
GWHGBECJ000719	GWHPBECJ000719	319	Snf7 family	GO:0007034
GWHGBECJ001610	GWHPBECJ001610	897	RNA polymerase, RBP11-like subunit	GO:0006351|GO:0046983
GWHGBECJ001611	GWHPBECJ001611	1576	Metalloenzyme, LuxS/M16 peptidase-like	GO:0046872
GWHGBECJ001613	GWHPBECJ001613	375	Ribosomal RNA adenine methylase transferase, N-terminal	GO:0000154|GO:0000179|GO:0008649
GWHGBECJ001618	GWHPBECJ001618	656	Zinc-binding ribosomal protein	GO:0006412
GWHGBECJ001619	GWHPBECJ001619	1009	Tetratricopeptide-like helical domain superfamily	GO:0005515
GWHGBECJ001822	GWHPBECJ001822	1141	SET domain	GO:0005515
GWHGBECJ001823	GWHPBECJ001823	799	WD40 repeat	GO:0005515
GWHGBECJ001826	GWHPBECJ001826	311	UbiE/COQ5 methyltransferase	GO:0008168
GWHGBECJ001827	GWHPBECJ001827	2978	Bromodomain	GO:0005515
GWHGBECJ001829	GWHPBECJ001829	1548	ATPase, AAA-type, core	GO:0005524|GO:0016887
GWHGBECJ001830	GWHPBECJ001830	213	Vacuolar protein sorting-associated protein 29	GO:0030904|GO:0042147
GWHGBECJ001832	GWHPBECJ001832	1690	PLAT/LH2 domain	GO:0005515
GWHGBECJ001837	GWHPBECJ001837	358	Protein kinase domain	GO:0004672|GO:0005524|GO:0006468
GWHGBECJ001838	GWHPBECJ001838	207	Protein kinase domain	GO:0004672|GO:0005524|GO:0006468
GWHGBECJ001839	GWHPBECJ001839	359	AP2/ERF domain	GO:0003700|GO:0006355
GWHGBECJ001840	GWHPBECJ001840	327	K homology domain superfamily, prokaryotic type	GO:0003723
GWHGBECJ001843	GWHPBECJ001843	867	Helicase-like, DEXD box c2 type	GO:0003678|GO:0016818
GWHGBECJ001844	GWHPBECJ001844	1510	Tetratricopeptide-like helical domain superfamily	GO:0005515
GWHGBECJ001845	GWHPBECJ001845	307	Vacuolar protein sorting protein 26 related	GO:0006886
GWHGBECJ001848	GWHPBECJ001848	267	Calcium-dependent channel, 7TM region, putative phosphate	GO:0016020
GWHGBECJ001851	GWHPBECJ001851	896	Protein kinase domain	GO:0004672|GO:0005524|GO:0006468
GWHGBECJ001852	GWHPBECJ001852	211	Aminoacyl-tRNA synthetase, class Ic	GO:0000166|GO:0004812|GO:0005524|GO:0006418
GWHGBECJ001854	GWHPBECJ001854	956	DEAD/DEAH box helicase domain	GO:0003676|GO:0005524
GWHGBECJ001855	GWHPBECJ001855	386	WD40 repeat	GO:0005515
GWHGBECJ001856	GWHPBECJ001856	1032	SNF2-related domain	GO:0005524|GO:0070615
GWHGBECJ001857	GWHPBECJ001857	108	Ribosomal protein L26/L24, KOW domain	GO:0003723
GWHGBECJ001859	GWHPBECJ001859	270	Peptidase M24A, methionine aminopeptidase, subfamily 1	GO:0006508|GO:0070006
GWHGBECJ001861	GWHPBECJ001861	420	Ubiquitin-like domain	GO:0005515
GWHGBECJ001862	GWHPBECJ001862	261	RNA recognition motif domain	GO:0003676
GWHGBECJ001866	GWHPBECJ001866	492	PIGA, GPI anchor biosynthesis	GO:0006506
GWHGBECJ001868	GWHPBECJ001868	236	mRNA-decapping enzyme subunit 1	GO:0000290|GO:0008047|GO:0043085
GWHGBECJ001872	GWHPBECJ001872	394	WW domain-binding protein 4	GO:0000398
GWHGBECJ001873	GWHPBECJ001873	160	Zinc-binding ribosomal protein	GO:0006412
GWHGBECJ001874	GWHPBECJ001874	457	SWAP/Surp superfamily	GO:0003723|GO:0006396
GWHGBECJ001876	GWHPBECJ001876	111	Type 1 protein phosphatase inhibitor	GO:0004865|GO:0032515
GWHGBECJ001877	GWHPBECJ001877	264	Ribosomal protein S2	GO:0003735|GO:0005840|GO:0006412
GWHGBECJ001880	GWHPBECJ001880	827	RimM, N-terminal domain superfamily	GO:0006364
GWHGBECJ001882	GWHPBECJ001882	934	Methionyl/Valyl/Leucyl/Isoleucyl-tRNA synthetase, anticodon-binding	GO:0004812|GO:0006418
GWHGBECJ001883	GWHPBECJ001883	940	Eukaryotic translation initiation factor 3 subunit C, N-terminal domain	GO:0003743|GO:0005852|GO:0006413|GO:0031369
GWHGBECJ001884	GWHPBECJ001884	598	Creatinase, N-terminal	GO:0016787
GWHGBECJ001885	GWHPBECJ001885	80	Ribosomal protein S21e	GO:0003735|GO:0005840|GO:0006412
GWHGBECJ001886	GWHPBECJ001886	1027	Peptidase S59, nucleoporin	GO:0005643|GO:0006913|GO:0017056
GWHGBECJ001888	GWHPBECJ001888	350	Ribosomal protein L3	GO:0003735|GO:0005840|GO:0006412
GWHGBECJ001889	GWHPBECJ001889	456	GTP binding domain	GO:0005525
GWHGBECJ001890	GWHPBECJ001890	878	V-type ATPase, V0 complex, 116kDa subunit family	GO:0015078|GO:0033179|GO:1902600
GWHGBECJ001892	GWHPBECJ001892	176	YEATS	GO:0006355
GWHGBECJ001893	GWHPBECJ001893	839	DEAD/DEAH box helicase domain	GO:0003676|GO:0005524
GWHGBECJ001895	GWHPBECJ001895	462	Sodium:dicarboxylate symporter superfamily	GO:0015293|GO:0016021
GWHGBECJ001896	GWHPBECJ001896	102	RNA recognition motif domain	GO:0003676
GWHGBECJ001900	GWHPBECJ001900	454	Dehydrogenase, E1 component	GO:0016624
GWHGBECJ001902	GWHPBECJ001902	191	GNAT domain	GO:0008080
GWHGBECJ001903	GWHPBECJ001903	915	DNA2/NAM7 helicase, helicase domain	GO:0004386
GWHGBECJ001904	GWHPBECJ001904	613	ATPase, F1/V1/A1 complex, alpha/beta subunit, N-terminal domain	GO:0046034|GO:1902600
GWHGBECJ001906	GWHPBECJ001906	94	Cytochrome c, class IA/ IB	GO:0009055|GO:0020037
GWHGBECJ001910	GWHPBECJ001910	206	Nucleoside triphosphate pyrophosphatase Maf-like protein	GO:0047429
GWHGBECJ001913	GWHPBECJ001913	442	Enolase	GO:0000015|GO:0000287|GO:0004634|GO:0006096
GWHGBECJ001916	GWHPBECJ001916	563	SNU66/SART1 family	GO:0000398
GWHGBECJ001918	GWHPBECJ001918	584	Tetratricopeptide-like helical domain superfamily	GO:0005515
GWHGBECJ001921	GWHPBECJ001921	220	Phosphoglycerate mutase 1	GO:0004619|GO:0006096|GO:0016868
GWHGBECJ001742	GWHPBECJ001742	350	Rieske [2Fe-2S] iron-sulphur domain	GO:0051537|GO:0055114
GWHGBECJ001922	GWHPBECJ001922	312	GNAT domain	GO:0008080
GWHGBECJ001924	GWHPBECJ001924	356	Tetratricopeptide repeat	GO:0005515
GWHGBECJ001925	GWHPBECJ001925	444	CCZ1/INTU/HSP4, first Longin domain	GO:0016192
GWHGBECJ001927	GWHPBECJ001927	665	Heat shock protein 70 family	GO:0005524|GO:0016887
GWHGBECJ001928	GWHPBECJ001928	341	Protein kinase domain	GO:0004672|GO:0005524|GO:0006468
GWHGBECJ001929	GWHPBECJ001929	329	ATP-citrate lyase/succinyl-CoA ligase	GO:0003824
GWHGBECJ001930	GWHPBECJ001930	707	RNA-splicing ligase, RtcB	GO:0006396|GO:0008452
GWHGBECJ001931	GWHPBECJ001931	495	TIP49, P-loop domain	GO:0003678|GO:0005524
GWHGBECJ001743	GWHPBECJ001743	205	RNA polymerase, Rpb5, N-terminal	GO:0003677|GO:0003899|GO:0006351
GWHGBECJ001932	GWHPBECJ001932	897	Peptidase C2, calpain, catalytic domain	GO:0004198|GO:0006508
GWHGBECJ001933	GWHPBECJ001933	3750	PIK-related kinase, FAT	GO:0005515
GWHGBECJ001934	GWHPBECJ001934	517	WD40 repeat	GO:0005515
GWHGBECJ001940	GWHPBECJ001940	119	SAP30-binding protein	GO:0006355
GWHGBECJ001942	GWHPBECJ001942	1340	P-type ATPase, cytoplasmic domain N	GO:0000166
GWHGBECJ001943	GWHPBECJ001943	91	Zinc finger, RING-H2-type	GO:0008270
GWHGBECJ001944	GWHPBECJ001944	385	WD40/YVTN repeat-like-containing domain superfamily	GO:0005515
GWHGBECJ001946	GWHPBECJ001946	103	Histone H4	GO:0003677
GWHGBECJ001947	GWHPBECJ001947	502	Protein kinase domain	GO:0004672|GO:0005524|GO:0006468
GWHGBECJ001948	GWHPBECJ001948	203	EF-hand domain	GO:0005509
GWHGBECJ001949	GWHPBECJ001949	245	RNA-binding S4 domain	GO:0003723
GWHGBECJ001950	GWHPBECJ001950	292	EF-hand domain	GO:0005509
GWHGBECJ001745	GWHPBECJ001745	542	Armadillo	GO:0005515
GWHGBECJ001955	GWHPBECJ001955	754	DEAD/DEAH box helicase domain	GO:0003676|GO:0005524
GWHGBECJ001957	GWHPBECJ001957	295	Ribosomal protein S15, bacterial-type	GO:0003735|GO:0005840|GO:0006412
GWHGBECJ001958	GWHPBECJ001958	597	GPI transamidase component PIG-T	GO:0016255|GO:0042765
GWHGBECJ001959	GWHPBECJ001959	1576	RNA polymerase Rpb1, domain 4	GO:0003677|GO:0003899|GO:0006351
GWHGBECJ001960	GWHPBECJ001960	789	WD40-repeat-containing domain superfamily	GO:0005515
GWHGBECJ001961	GWHPBECJ001961	804	Heat shock protein Hsp90 family	GO:0005524|GO:0006457|GO:0016887|GO:0051082
GWHGBECJ001746	GWHPBECJ001746	1024	RNA recognition motif domain	GO:0003676
GWHGBECJ001962	GWHPBECJ001962	518	Protein kinase domain	GO:0004672|GO:0005524|GO:0006468
GWHGBECJ001963	GWHPBECJ001963	211	Small GTP-binding protein domain	GO:0005525
GWHGBECJ001964	GWHPBECJ001964	458	Zinc finger, GATA-type	GO:0006355|GO:0008270|GO:0043565
GWHGBECJ001967	GWHPBECJ001967	730	Sec1-like protein	GO:0016192
GWHGBECJ001970	GWHPBECJ001970	156	FeS cluster insertion protein	GO:0016226|GO:0051536
GWHGBECJ001974	GWHPBECJ001974	731	ATPase, AAA-type, core	GO:0005524|GO:0016887
GWHGBECJ001978	GWHPBECJ001978	218	Cleavage/polyadenylation specificity factor subunit 5	GO:0003729|GO:0005849|GO:0006378
GWHGBECJ001981	GWHPBECJ001981	156	GNAT domain	GO:0008080
GWHGBECJ001748	GWHPBECJ001748	858	WD40 repeat	GO:0005515
GWHGBECJ001983	GWHPBECJ001983	494	Phenylalanyl-tRNA synthetase	GO:0000049|GO:0004812|GO:0005524|GO:0043039
GWHGBECJ001984	GWHPBECJ001984	586	Mre11, DNA-binding	GO:0004519|GO:0005634|GO:0006302|GO:0030145
GWHGBECJ001986	GWHPBECJ001986	454	Isopropylmalate dehydrogenase-like domain	GO:0016616|GO:0055114
GWHGBECJ001988	GWHPBECJ001988	474	Proteasome, subunit alpha/beta	GO:0005839|GO:0051603
GWHGBECJ001990	GWHPBECJ001990	175	N-acetylglucosaminyl-phosphatidylinositol de-N-acetylase	GO:0000225|GO:0006506
GWHGBECJ001991	GWHPBECJ001991	1722	SNF2-related domain	GO:0005524|GO:0070615
GWHGBECJ001992	GWHPBECJ001992	525	Translational (tr)-type GTP-binding domain	GO:0003924|GO:0005525
GWHGBECJ001993	GWHPBECJ001993	492	Nucleolar, Nop52	GO:0006364|GO:0030688
GWHGBECJ001994	GWHPBECJ001994	102	NIF system FeS cluster assembly, NifU, C-terminal	GO:0005506|GO:0016226|GO:0051536
GWHGBECJ001995	GWHPBECJ001995	825	Ankyrin repeat	GO:0005515
GWHGBECJ001996	GWHPBECJ001996	326	Kelch-type beta propeller	GO:0005515
GWHGBECJ001997	GWHPBECJ001997	173	Kelch-type beta propeller	GO:0005515
GWHGBECJ001998	GWHPBECJ001998	509	Pyruvate kinase	GO:0000287|GO:0004743|GO:0006096|GO:0030955
GWHGBECJ001999	GWHPBECJ001999	547	Short-chain dehydrogenase/reductase SDR	GO:0055114
GWHGBECJ002002	GWHPBECJ002002	268	AP2/ERF domain	GO:0003700|GO:0006355
GWHGBECJ002003	GWHPBECJ002003	104	Cytochrome b-c1 complex subunit 9	GO:0005743|GO:0005750|GO:0006122
GWHGBECJ002007	GWHPBECJ002007	1012	Peptidase C1A, papain C-terminal	GO:0006508|GO:0008234
GWHGBECJ002009	GWHPBECJ002009	1410	Peptidase C1A, papain C-terminal	GO:0006508|GO:0008234
GWHGBECJ002010	GWHPBECJ002010	125	Peptidase C1A, papain C-terminal	GO:0006508|GO:0008234
GWHGBECJ002011	GWHPBECJ002011	117	FeS cluster insertion protein	GO:0016226|GO:0051536
GWHGBECJ002013	GWHPBECJ002013	1860	Proteasome activator complex subunit 4	GO:0016504|GO:0070577|GO:0070628
GWHGBECJ002014	GWHPBECJ002014	518	Cullin, N-terminal	GO:0006511|GO:0031625
GWHGBECJ002016	GWHPBECJ002016	1119	Aminoacyl-tRNA synthetase, class Ia, anticodon-binding	GO:0000166|GO:0004812|GO:0005524|GO:0006418
GWHGBECJ002018	GWHPBECJ002018	607	Methylthiotransferase, N-terminal	GO:0035596|GO:0051539
GWHGBECJ002021	GWHPBECJ002021	319	Ribonuclease H superfamily	GO:0003676
GWHGBECJ002023	GWHPBECJ002023	309	Cyclin/Cyclin-like subunit Ssn8	GO:0006357|GO:0016538
GWHGBECJ002027	GWHPBECJ002027	238	Small GTP-binding protein domain	GO:0005525
GWHGBECJ002031	GWHPBECJ002031	760	Valyl/Leucyl/Isoleucyl-tRNA synthetase, editing domain	GO:0002161|GO:0006418
GWHGBECJ001753	GWHPBECJ001753	730	ATPase, AAA-type, core	GO:0005524|GO:0016887
GWHGBECJ002036	GWHPBECJ002036	229	Translation initiation factor 3, subunit 12, N-terminal, eukaryotic	GO:0003743|GO:0005852|GO:0006446|GO:0043022
GWHGBECJ002037	GWHPBECJ002037	840	Clathrin adaptor, beta-adaptin, appendage, Ig-like subdomain	GO:0006886|GO:0016192
GWHGBECJ002038	GWHPBECJ002038	108	Ribosomal protein L30/YlxQ	GO:0003723
GWHGBECJ002040	GWHPBECJ002040	378	JAB1/MPN/MOV34 metalloenzyme domain	GO:0005515|GO:0008237|GO:0070122
GWHGBECJ001754	GWHPBECJ001754	875	Patatin-like phospholipase domain-containing protein	GO:0016042|GO:0016787
GWHGBECJ002042	GWHPBECJ002042	917	Methionyl/Valyl/Leucyl/Isoleucyl-tRNA synthetase, anticodon-binding	GO:0004812|GO:0006418
GWHGBECJ002043	GWHPBECJ002043	138	Aminoacyl-tRNA synthetase, class Ia	GO:0000166|GO:0004812|GO:0005524|GO:0006418
GWHGBECJ002044	GWHPBECJ002044	302	GroES chaperonin family	GO:0005524|GO:0006457|GO:0016887
GWHGBECJ002046	GWHPBECJ002046	148	Trafficking protein particle complex subunit 2	GO:0006888
GWHGBECJ002050	GWHPBECJ002050	216	TRAPP complex, Trs33 subunit	GO:0043087|GO:0048193
GWHGBECJ002052	GWHPBECJ002052	572	Nucleoporin NSP1/NUP62	GO:0005643|GO:0017056
GWHGBECJ002053	GWHPBECJ002053	216	Thymidylate kinase	GO:0004798|GO:0005524|GO:0006233
GWHGBECJ002054	GWHPBECJ002054	600	Protein kinase domain	GO:0004672|GO:0005524|GO:0006468
GWHGBECJ002057	GWHPBECJ002057	139	Ribosomal protein L14P	GO:0003735|GO:0005840|GO:0006412
GWHGBECJ002058	GWHPBECJ002058	595	Glutamyl/glutaminyl-tRNA synthetase	GO:0000166|GO:0004812|GO:0005524|GO:0043039
GWHGBECJ002060	GWHPBECJ002060	139	Ribosomal protein L14P	GO:0003735|GO:0005840|GO:0006412
GWHGBECJ002061	GWHPBECJ002061	264	SNARE	GO:0016020|GO:0016192
GWHGBECJ002062	GWHPBECJ002062	1695	Fibrillar collagen, C-terminal	GO:0005201
GWHGBECJ002063	GWHPBECJ002063	377	Bromodomain	GO:0005515
GWHGBECJ002064	GWHPBECJ002064	689	mRNA triphosphatase Cet1-like	GO:0004651
GWHGBECJ002066	GWHPBECJ002066	1096	Ubiquitin-activating enzyme	GO:0008641
GWHGBECJ002067	GWHPBECJ002067	496	DEAD/DEAH box helicase domain	GO:0003676|GO:0005524
GWHGBECJ002068	GWHPBECJ002068	259	Translation initiation factor IF6	GO:0042256|GO:0043022
GWHGBECJ002069	GWHPBECJ002069	682	AP endonuclease 2	GO:0003677|GO:0006281|GO:0008270
GWHGBECJ001757	GWHPBECJ001757	407	S-adenosylmethionine synthetase, N-terminal	GO:0004478|GO:0006556
GWHGBECJ002072	GWHPBECJ002072	794	WD40/YVTN repeat-like-containing domain superfamily	GO:0005515
GWHGBECJ002073	GWHPBECJ002073	704	Adenine nucleotide alpha hydrolase-like domains	GO:0016783
GWHGBECJ002075	GWHPBECJ002075	1043	Helicase-like, DEXD box c2 type	GO:0003678|GO:0016818
GWHGBECJ002078	GWHPBECJ002078	85	Proteasomal ubiquitin receptor Rpn13/ADRM1	GO:0005634|GO:0005737
GWHGBECJ002079	GWHPBECJ002079	908	Peptidase C19, ubiquitin carboxyl-terminal hydrolase	GO:0004843|GO:0016579
GWHGBECJ001758	GWHPBECJ001758	1178	S1 domain	GO:0003676
GWHGBECJ002082	GWHPBECJ002082	509	Ribosomal protein S9	GO:0003735|GO:0005840|GO:0006412
GWHGBECJ002084	GWHPBECJ002084	416	E3 ubiquitin-protein ligase RBBP6 family	GO:0006397|GO:0016567|GO:0061630
GWHGBECJ002085	GWHPBECJ002085	302	Calcineurin-like phosphoesterase domain, ApaH type	GO:0016787
GWHGBECJ002087	GWHPBECJ002087	397	mRNA capping enzyme, catalytic domain	GO:0004484|GO:0006370
GWHGBECJ002091	GWHPBECJ002091	348	Translation release factor pelota	GO:0070481|GO:0070966|GO:0071025
GWHGBECJ001759	GWHPBECJ001759	675	SNF2-related domain	GO:0005524|GO:0070615
GWHGBECJ002095	GWHPBECJ002095	130	RNA polymerase subunit RPB4/RPC9	GO:0006352|GO:0030880
GWHGBECJ002096	GWHPBECJ002096	715	Nucleoporin NSP1/NUP62	GO:0005643|GO:0017056
GWHGBECJ002097	GWHPBECJ002097	1027	Peptidase S16, Lon proteolytic domain	GO:0004176|GO:0004252|GO:0006508
GWHGBECJ002101	GWHPBECJ002101	413	Diphthamide synthesis DHP1/DPH2, eukaryotes and archaea	GO:0017183
GWHGBECJ002103	GWHPBECJ002103	278	YTH domain	GO:0003723
GWHGBECJ002104	GWHPBECJ002104	388	PWI domain	GO:0006397
GWHGBECJ002107	GWHPBECJ002107	336	Dual specificity protein phosphatase domain	GO:0006470|GO:0008138
GWHGBECJ002108	GWHPBECJ002108	111	Ribosomal protein P2	GO:0002182|GO:0003735|GO:0022625
GWHGBECJ002109	GWHPBECJ002109	135	Proteasome maturation factor Ump1	GO:0043248
GWHGBECJ002110	GWHPBECJ002110	416	Zinc finger, CCCH-type	GO:0046872
GWHGBECJ002111	GWHPBECJ002111	274	Uracil-DNA glycosylase family 1	GO:0004844|GO:0006281|GO:0006284
GWHGBECJ002112	GWHPBECJ002112	249	RNA recognition motif domain	GO:0003676
GWHGBECJ002114	GWHPBECJ002114	532	Eukaryotic translation initiation factor 3 subunit E	GO:0003743|GO:0005737|GO:0005852
GWHGBECJ002115	GWHPBECJ002115	215	RNA recognition motif domain	GO:0003676
GWHGBECJ002116	GWHPBECJ002116	350	Protein kinase domain	GO:0004672|GO:0005524|GO:0006468
GWHGBECJ002117	GWHPBECJ002117	933	Serine/threonine-specific protein phosphatase/bis(5-nucleosyl)-tetraphosphatase	GO:0016787
GWHGBECJ002118	GWHPBECJ002118	265	Pseudouridine synthase, catalytic domain superfamily	GO:0001522|GO:0003723|GO:0009451|GO:0009982
GWHGBECJ002119	GWHPBECJ002119	657	Ion transport domain	GO:0005216|GO:0006811|GO:0016020|GO:0055085
GWHGBECJ002121	GWHPBECJ002121	1193	WD40/YVTN repeat-like-containing domain superfamily	GO:0005515
GWHGBECJ001762	GWHPBECJ001762	1028	NAD-glutamate dehydrogenase	GO:0004352|GO:0019551
GWHGBECJ002124	GWHPBECJ002124	1516	ABC transporter type 1, transmembrane domain	GO:0005524|GO:0016021|GO:0042626|GO:0055085
GWHGBECJ002125	GWHPBECJ002125	421	SWAP/Surp	GO:0003723|GO:0006396
GWHGBECJ002127	GWHPBECJ002127	1090	ABC transporter type 1, transmembrane domain superfamily	GO:0005524|GO:0016021
GWHGBECJ002128	GWHPBECJ002128	463	SWAP/Surp	GO:0003723|GO:0006396
GWHGBECJ002129	GWHPBECJ002129	1516	ABC transporter type 1, transmembrane domain	GO:0005524|GO:0016021|GO:0042626|GO:0055085
GWHGBECJ002130	GWHPBECJ002130	121	Ribosomal protein L20	GO:0003735|GO:0005840|GO:0006412|GO:0019843
GWHGBECJ002131	GWHPBECJ002131	384	Translocation protein Sec62	GO:0015031|GO:0030176
GWHGBECJ001763	GWHPBECJ001763	754	Amidohydrolase-related	GO:0016787
GWHGBECJ002134	GWHPBECJ002134	115	Cytochrome c-like domain	GO:0009055|GO:0020037
GWHGBECJ002136	GWHPBECJ002136	268	UBA-like superfamily	GO:0005515
GWHGBECJ002137	GWHPBECJ002137	756	EF-hand domain	GO:0005509
GWHGBECJ002140	GWHPBECJ002140	726	Oxysterol-binding protein	GO:0008289
GWHGBECJ002141	GWHPBECJ002141	293	Origin recognition complex subunit 4	GO:0000808|GO:0003677|GO:0005634|GO:0006260
GWHGBECJ001764	GWHPBECJ001764	601	Protein kinase domain	GO:0004672|GO:0005524|GO:0006468
GWHGBECJ002143	GWHPBECJ002143	1538	IQ motif, EF-hand binding site	GO:0005515
GWHGBECJ002144	GWHPBECJ002144	250	16S/18S rRNA aminocarboxypropyltransferase Tsr3	GO:0006364|GO:0016740
GWHGBECJ002145	GWHPBECJ002145	677	WD40 repeat	GO:0005515
GWHGBECJ002147	GWHPBECJ002147	729	Carbonic anhydrase, alpha-class	GO:0004089|GO:0008270
GWHGBECJ002149	GWHPBECJ002149	714	Tetratricopeptide-like helical domain superfamily	GO:0005515
GWHGBECJ001765	GWHPBECJ001765	428	Mannose-6-phosphate isomerase, type I	GO:0004476|GO:0005975|GO:0008270
GWHGBECJ002154	GWHPBECJ002154	139	Adaptor protein complex, sigma subunit	GO:0015031
GWHGBECJ002157	GWHPBECJ002157	122	Nucleoside diphosphate kinase	GO:0004550|GO:0006165|GO:0006183|GO:0006228|GO:0006241
GWHGBECJ002158	GWHPBECJ002158	530	Signal recognition particle, SRP54 subunit, GTPase domain	GO:0005525|GO:0006614
GWHGBECJ002162	GWHPBECJ002162	177	SUI1 domain	GO:0003743|GO:0006413
GWHGBECJ002163	GWHPBECJ002163	720	ATPase, AAA-type, core	GO:0005524|GO:0016887
GWHGBECJ002164	GWHPBECJ002164	726	DEAD/DEAH box helicase domain	GO:0003676|GO:0005524
GWHGBECJ002166	GWHPBECJ002166	411	Isopropylmalate dehydrogenase-like domain	GO:0016616|GO:0055114
GWHGBECJ002167	GWHPBECJ002167	348	THIF-type NAD/FAD binding fold	GO:0008641
GWHGBECJ002169	GWHPBECJ002169	404	Histidine-tRNA ligase/ATP phosphoribosyltransferase regulatory subunit	GO:0005737
GWHGBECJ002170	GWHPBECJ002170	629	Translation initiation factor 2A	GO:0003743|GO:0006413
GWHGBECJ002171	GWHPBECJ002171	366	Brix domain	GO:0006364|GO:0019843
GWHGBECJ001767	GWHPBECJ001767	1858	Sec7 domain	GO:0005085|GO:0032012
GWHGBECJ002175	GWHPBECJ002175	75	ATPase, V1 complex, subunit F superfamily	GO:0034220
GWHGBECJ002179	GWHPBECJ002179	541	WD40 repeat	GO:0005515
GWHGBECJ001768	GWHPBECJ001768	553	Protein prenyltransferase, alpha subunit	GO:0008318|GO:0018342
GWHGBECJ002182	GWHPBECJ002182	1300	WD40 repeat	GO:0005515
GWHGBECJ002186	GWHPBECJ002186	385	GTP binding domain	GO:0005525
GWHGBECJ002189	GWHPBECJ002189	1069	WD40-repeat-containing domain superfamily	GO:0005515
GWHGBECJ002190	GWHPBECJ002190	363	FUZ/MON1/HPS1, first Longin domain	GO:0016192
GWHGBECJ002191	GWHPBECJ002191	677	ABC transporter-like	GO:0005524
GWHGBECJ001769	GWHPBECJ001769	602	AP2/ERF domain	GO:0003700|GO:0006355
GWHGBECJ002193	GWHPBECJ002193	522	Protein kinase domain	GO:0004672|GO:0005524|GO:0006468
GWHGBECJ002194	GWHPBECJ002194	253	CCR4-NOT transcription complex subunit 9	GO:0006402|GO:0030014
GWHGBECJ002200	GWHPBECJ002200	243	Phosphomannomutase	GO:0004615|GO:0009298
GWHGBECJ001770	GWHPBECJ001770	553	B3/B4 tRNA-binding domain	GO:0003723|GO:0004826
GWHGBECJ002202	GWHPBECJ002202	330	tRNA (adenine(58)-N(1))-methyltransferase non-catalytic subunit TRM6	GO:0030488|GO:0031515
GWHGBECJ002203	GWHPBECJ002203	177	Ribosomal protein L11, C-terminal	GO:0003735|GO:0005840|GO:0006412
GWHGBECJ002206	GWHPBECJ002206	699	SAM-dependent methyltransferase RsmB/NOP2-type	GO:0008168
GWHGBECJ002207	GWHPBECJ002207	763	Vacuolar protein sorting-associated protein 35	GO:0015031|GO:0030906|GO:0042147
GWHGBECJ002209	GWHPBECJ002209	1050	PRP1 splicing factor, N-terminal	GO:0000398
GWHGBECJ002210	GWHPBECJ002210	146	G-patch domain	GO:0003676
GWHGBECJ002213	GWHPBECJ002213	349	Aspartic peptidase A1 family	GO:0004190|GO:0006508
GWHGBECJ002215	GWHPBECJ002215	722	SNF2-related domain	GO:0005524|GO:0070615
GWHGBECJ002217	GWHPBECJ002217	1103	U box domain	GO:0004842|GO:0016567
GWHGBECJ002218	GWHPBECJ002218	1761	RNA polymerase Rpb1, domain 4	GO:0003677|GO:0003899|GO:0006351
GWHGBECJ002219	GWHPBECJ002219	310	Arf GTPase activating protein	GO:0005096
GWHGBECJ002220	GWHPBECJ002220	920	Zinc finger, CCCH-type	GO:0046872
GWHGBECJ002221	GWHPBECJ002221	610	WD40/YVTN repeat-like-containing domain superfamily	GO:0005515
GWHGBECJ002222	GWHPBECJ002222	844	OB-fold nucleic acid binding domain, AA-tRNA synthetase-type	GO:0003676
GWHGBECJ002224	GWHPBECJ002224	926	Phosphatidylinositol 3-/4-kinase, catalytic domain superfamily	GO:0016301
GWHGBECJ002226	GWHPBECJ002226	665	DEAD/DEAH box helicase domain	GO:0003676|GO:0005524
GWHGBECJ002228	GWHPBECJ002228	689	Protein kinase domain	GO:0004672|GO:0005524|GO:0006468
GWHGBECJ002231	GWHPBECJ002231	412	RNA recognition motif domain	GO:0003676
GWHGBECJ001773	GWHPBECJ001773	1134	Tubulin-folding cofactor D	GO:0005096|GO:0007021|GO:0007023|GO:0048487
GWHGBECJ002232	GWHPBECJ002232	482	Ribosomal export protein Nmd3	GO:0043023
GWHGBECJ002233	GWHPBECJ002233	603	Brix domain	GO:0006364|GO:0019843
GWHGBECJ002234	GWHPBECJ002234	741	Beta-adaptin appendage, C-terminal subdomain	GO:0006886|GO:0016192|GO:0030131
GWHGBECJ002236	GWHPBECJ002236	4033	Dynein heavy chain region D6 P-loop domain	GO:0007018|GO:0008569|GO:0030286
GWHGBECJ002238	GWHPBECJ002238	1134	E3 ubiquitin-protein ligase ZNF598/Hel2	GO:0061630|GO:0072344
GWHGBECJ002240	GWHPBECJ002240	470	Flavodoxin-like	GO:0010181|GO:0055114
GWHGBECJ002242	GWHPBECJ002242	1422	tRNA intron endonuclease, catalytic domain-like superfamily	GO:0006388
GWHGBECJ002244	GWHPBECJ002244	438	ATPase, AAA-type, core	GO:0005524|GO:0016887
GWHGBECJ002245	GWHPBECJ002245	225	Syntaxin 6, N-terminal	GO:0016020|GO:0048193
GWHGBECJ002248	GWHPBECJ002248	663	Transcription termination factor, mitochondrial/chloroplastic	GO:0003690|GO:0006355
GWHGBECJ002249	GWHPBECJ002249	250	Translation initiation factor 3, N-terminal	GO:0003743|GO:0006413
GWHGBECJ002250	GWHPBECJ002250	302	XPG-I domain	GO:0004518
GWHGBECJ002251	GWHPBECJ002251	328	K Homology domain, type 1 superfamily	GO:0003723
GWHGBECJ002252	GWHPBECJ002252	494	Signal recognition particle SRP54, helical bundle	GO:0005525|GO:0006614
GWHGBECJ002254	GWHPBECJ002254	327	S1 domain	GO:0003676
GWHGBECJ002255	GWHPBECJ002255	280	Tetratricopeptide repeat	GO:0005515
GWHGBECJ002257	GWHPBECJ002257	292	RNA-binding domain superfamily	GO:0003676
GWHGBECJ002258	GWHPBECJ002258	252	H/ACA ribonucleoprotein complex, subunit Gar1/Naf1	GO:0001522|GO:0042254
GWHGBECJ002259	GWHPBECJ002259	241	Zinc finger, TFIIS-type	GO:0003676|GO:0006351|GO:0008270
GWHGBECJ002260	GWHPBECJ002260	173	Peptidyl-tRNA hydrolase, PTH2	GO:0004045
GWHGBECJ002261	GWHPBECJ002261	200	Cytochrome b-c1 complex subunit 7	GO:0005750|GO:0006122
GWHGBECJ001776	GWHPBECJ001776	263	Ribosomal RNA small subunit methyltransferase E	GO:0006364|GO:0008168
GWHGBECJ002262	GWHPBECJ002262	524	GMP synthase, C-terminal	GO:0003922|GO:0005524|GO:0006164|GO:0006177
GWHGBECJ002265	GWHPBECJ002265	290	RNA recognition motif domain	GO:0003676
GWHGBECJ002266	GWHPBECJ002266	1634	SNF2-related domain	GO:0005524|GO:0070615
GWHGBECJ002270	GWHPBECJ002270	284	UBA-like superfamily	GO:0005515
GWHGBECJ002271	GWHPBECJ002271	794	K Homology domain	GO:0003676
GWHGBECJ002274	GWHPBECJ002274	271	Peptidase T1A, proteasome beta-subunit	GO:0004298|GO:0005839|GO:0051603
GWHGBECJ002276	GWHPBECJ002276	180	Small GTP-binding protein domain	GO:0005525
GWHGBECJ002278	GWHPBECJ002278	330	RNA recognition motif domain	GO:0003676
GWHGBECJ002279	GWHPBECJ002279	484	RIO kinase	GO:0004674|GO:0005524
GWHGBECJ002280	GWHPBECJ002280	241	Casein kinase II, regulatory subunit, N-terminal	GO:0005956|GO:0019887
GWHGBECJ002283	GWHPBECJ002283	760	Checkpoint protein Rad17/Rad24	GO:0006281
GWHGBECJ002284	GWHPBECJ002284	160	Translation elongation factor, IF5A C-terminal	GO:0003723|GO:0003746|GO:0043022|GO:0045901|GO:0045905
GWHGBECJ002286	GWHPBECJ002286	212	Cytochrome c/c1 haem-lyase	GO:0004408|GO:0005739
GWHGBECJ002287	GWHPBECJ002287	219	K Homology domain	GO:0003676
GWHGBECJ002289	GWHPBECJ002289	208	Mediator complex, subunit Med7/Med21-like	GO:0016592
GWHGBECJ002290	GWHPBECJ002290	459	Ribosomal protein L4 domain superfamily	GO:0003735|GO:0005840|GO:0006412
GWHGBECJ001779	GWHPBECJ001779	188	Nascent polypeptide-associated complex subunit alpha	GO:0005854
GWHGBECJ002299	GWHPBECJ002299	1073	DNA-directed DNA polymerase, family B	GO:0000166|GO:0003676|GO:0003887
GWHGBECJ002301	GWHPBECJ002301	327	RNA recognition motif domain	GO:0003676
GWHGBECJ001780	GWHPBECJ001780	540	Signal recognition particle subunit SRP68	GO:0005047|GO:0005786|GO:0006614|GO:0008312|GO:0030942
GWHGBECJ002304	GWHPBECJ002304	726	SAC domain	GO:0042578
GWHGBECJ002307	GWHPBECJ002307	269	Peptidase T1A, proteasome beta-subunit	GO:0004298|GO:0005839|GO:0051603
GWHGBECJ002315	GWHPBECJ002315	1006	WD40 repeat	GO:0005515
GWHGBECJ002317	GWHPBECJ002317	1999	P-type ATPase, cytoplasmic domain N	GO:0000166
GWHGBECJ002318	GWHPBECJ002318	118	Ribosomal protein L31e	GO:0003735|GO:0005840|GO:0006412
GWHGBECJ002320	GWHPBECJ002320	119	Actin-depolymerising factor homology domain	GO:0003779
GWHGBECJ002321	GWHPBECJ002321	160	RNA recognition motif domain	GO:0003676
GWHGBECJ002322	GWHPBECJ002322	198	Prefoldin subunit 3	GO:0006457|GO:0016272
GWHGBECJ002324	GWHPBECJ002324	221	ATPase, OSCP/delta subunit	GO:0015986|GO:0046933
GWHGBECJ002328	GWHPBECJ002328	799	Heat shock protein Hsp90 family	GO:0005524|GO:0006457|GO:0016887|GO:0051082
GWHGBECJ002329	GWHPBECJ002329	249	AP2/ERF domain	GO:0003700|GO:0006355
GWHGBECJ002330	GWHPBECJ002330	718	Type II pantothenate kinase	GO:0004594|GO:0005524|GO:0015937
GWHGBECJ002331	GWHPBECJ002331	862	SLIDE domain	GO:0003676|GO:0005524|GO:0005634|GO:0006338|GO:0016818
GWHGBECJ002333	GWHPBECJ002333	801	ATPase, AAA-type, core	GO:0005524|GO:0016887
GWHGBECJ002339	GWHPBECJ002339	190	Sm-like protein Lsm1	GO:0000956
GWHGBECJ001784	GWHPBECJ001784	472	RIO2 kinase winged helix domain, N-terminal	GO:0004674|GO:0005524|GO:0006468
GWHGBECJ002342	GWHPBECJ002342	769	Protein kinase domain	GO:0004672|GO:0005524|GO:0006468
GWHGBECJ002343	GWHPBECJ002343	603	RNA recognition motif domain	GO:0003676
GWHGBECJ002344	GWHPBECJ002344	198	Ribosomal biogenesis regulatory protein	GO:0005634|GO:0042254
GWHGBECJ002345	GWHPBECJ002345	290	GrpE nucleotide exchange factor	GO:0000774|GO:0006457|GO:0042803|GO:0051087
GWHGBECJ002347	GWHPBECJ002347	124	Like-Sm (LSM) domain containing protein, LSm4/SmD1/SmD3	GO:0006396
GWHGBECJ002350	GWHPBECJ002350	1134	DNA repair/transcription protein MET18/MMS19	GO:0097428
GWHGBECJ002351	GWHPBECJ002351	716	Transketolase C-terminal/Pyruvate-ferredoxin oxidoreductase domain II	GO:0003824
GWHGBECJ002352	GWHPBECJ002352	1313	Threonyl/alanyl tRNA synthetase, SAD	GO:0004812|GO:0005524|GO:0043039
GWHGBECJ002355	GWHPBECJ002355	665	ABC transporter-like	GO:0005524
GWHGBECJ002357	GWHPBECJ002357	314	Vacuolar protein sorting protein 36	GO:0000814|GO:0032509|GO:0043130
GWHGBECJ002358	GWHPBECJ002358	182	RNA recognition motif domain	GO:0003676
GWHGBECJ002360	GWHPBECJ002360	242	Adenylate kinase/UMP-CMP kinase	GO:0005524|GO:0006139|GO:0019205
GWHGBECJ002361	GWHPBECJ002361	123	Ribosomal protein L29/L35 superfamily	GO:0003735|GO:0005840|GO:0006412
GWHGBECJ002364	GWHPBECJ002364	416	Phosphoglycerate kinase, N-terminal	GO:0004618|GO:0006096
GWHGBECJ002365	GWHPBECJ002365	318	Phosphoribosyltransferase domain	GO:0009116
GWHGBECJ002369	GWHPBECJ002369	1356	WD40 repeat	GO:0005515
GWHGBECJ002370	GWHPBECJ002370	512	EF-hand domain	GO:0005509
GWHGBECJ001788	GWHPBECJ001788	192	Ribosomal protein S7e	GO:0003735|GO:0005840|GO:0006412
GWHGBECJ002388	GWHPBECJ002388	115	Ribosomal protein S26e	GO:0003735|GO:0005840|GO:0006412
GWHGBECJ002389	GWHPBECJ002389	421	DNA polymerase III, clamp loader complex, gamma/delta/delta subunit, C-terminal	GO:0003677|GO:0006260
GWHGBECJ002391	GWHPBECJ002391	1120	DNA-directed RNA polymerase, phage-type	GO:0003677|GO:0003899|GO:0006351
GWHGBECJ001789	GWHPBECJ001789	250	rRNA biogenesis protein RRP36	GO:0000469
GWHGBECJ002396	GWHPBECJ002396	208	Snf7 family	GO:0007034
GWHGBECJ002397	GWHPBECJ002397	114	SUI1 domain	GO:0003743|GO:0006413
GWHGBECJ001790	GWHPBECJ001790	199	ABC transporter-like	GO:0005524
GWHGBECJ002402	GWHPBECJ002402	647	tRNA uridine 5-carboxymethylaminomethyl modification enzyme MnmG	GO:0002098
GWHGBECJ002404	GWHPBECJ002404	555	Nucleolar protein 9	GO:0003723
GWHGBECJ002405	GWHPBECJ002405	768	Methyltransferase Ppm1/Ppm2/Tcmp	GO:0008168|GO:0032259
GWHGBECJ002406	GWHPBECJ002406	212	Ribosomal protein L1	GO:0003723|GO:0003735|GO:0006412|GO:0015934
GWHGBECJ002407	GWHPBECJ002407	469	Cytoplasmic tRNA 2-thiolation protein 2	GO:0000049|GO:0002098|GO:0034227
GWHGBECJ002408	GWHPBECJ002408	452	Protein kinase domain	GO:0004672|GO:0005524|GO:0006468
GWHGBECJ002409	GWHPBECJ002409	253	WD40/YVTN repeat-like-containing domain superfamily	GO:0005515
GWHGBECJ002410	GWHPBECJ002410	343	WD40 repeat	GO:0005515
GWHGBECJ001791	GWHPBECJ001791	426	ABC transporter-like	GO:0005524
GWHGBECJ002412	GWHPBECJ002412	122	Prefoldin beta-like	GO:0006457|GO:0016272|GO:0051082
GWHGBECJ002413	GWHPBECJ002413	188	Signal peptidase complex subunit 3	GO:0005787|GO:0006465|GO:0016021
GWHGBECJ002415	GWHPBECJ002415	717	Clathrin/coatomer adaptor, adaptin-like, N-terminal	GO:0006886|GO:0016192|GO:0030117
GWHGBECJ002417	GWHPBECJ002417	132	Ribosomal protein L32e	GO:0003735|GO:0005840|GO:0006412
GWHGBECJ002432	GWHPBECJ002432	486	Tryptophan-tRNA ligase	GO:0000166|GO:0004830|GO:0005524|GO:0006436
GWHGBECJ002433	GWHPBECJ002433	192	Zinc finger, C2HC5-type	GO:0005634|GO:0006355|GO:0008270
GWHGBECJ002434	GWHPBECJ002434	680	Transketolase C-terminal/Pyruvate-ferredoxin oxidoreductase domain II	GO:0003824
GWHGBECJ002435	GWHPBECJ002435	708	Peptidase M3A/M3B catalytic domain	GO:0004222|GO:0006508
GWHGBECJ002436	GWHPBECJ002436	325	Ankyrin repeat	GO:0005515
GWHGBECJ002440	GWHPBECJ002440	570	Zinc finger, A20-type	GO:0003677|GO:0008270
GWHGBECJ002441	GWHPBECJ002441	329	Ribosomal RNA adenine methylase transferase, N-terminal	GO:0000154|GO:0000179|GO:0008649
GWHGBECJ002443	GWHPBECJ002443	579	WD40 repeat	GO:0005515
GWHGBECJ002444	GWHPBECJ002444	563	GDP dissociation inhibitor	GO:0005092|GO:0007264
GWHGBECJ002447	GWHPBECJ002447	835	SNF2-related domain	GO:0005524|GO:0070615
GWHGBECJ002448	GWHPBECJ002448	545	Chaperonin Cpn60/TCP-1 family	GO:0005524|GO:0016887
GWHGBECJ002450	GWHPBECJ002450	445	Tubulin/FtsZ, GTPase domain	GO:0003924
GWHGBECJ001795	GWHPBECJ001795	707	WD40 repeat	GO:0005515
GWHGBECJ002454	GWHPBECJ002454	320	NUDIX hydrolase domain	GO:0016787
GWHGBECJ002455	GWHPBECJ002455	1600	Carbamoyl-phosphate synthetase large subunit-like, ATP-binding domain	GO:0005524
GWHGBECJ002456	GWHPBECJ002456	338	Protein kinase domain	GO:0004672|GO:0005524|GO:0006468
GWHGBECJ002457	GWHPBECJ002457	230	26S proteasome non-ATPase regulatory subunit Rpn12	GO:0005838|GO:0006508
GWHGBECJ002459	GWHPBECJ002459	515	Aspartic peptidase A1 family	GO:0004190|GO:0006508
GWHGBECJ002460	GWHPBECJ002460	570	ATP synthase, F0 complex, subunit D superfamily, mitochondrial	GO:0000276|GO:0015078|GO:0015986
GWHGBECJ001796	GWHPBECJ001796	247	RNA recognition motif domain	GO:0003676
GWHGBECJ002462	GWHPBECJ002462	188	Zinc-binding ribosomal protein	GO:0006412
GWHGBECJ002466	GWHPBECJ002466	109	Zinc-binding ribosomal protein	GO:0006412
GWHGBECJ002469	GWHPBECJ002469	1045	Importin-beta, N-terminal domain	GO:0006886|GO:0031267
GWHGBECJ002470	GWHPBECJ002470	284	Syntaxin, N-terminal domain	GO:0016020
GWHGBECJ002471	GWHPBECJ002471	247	WD40 repeat	GO:0005515
GWHGBECJ001797	GWHPBECJ001797	440	METTL16/RlmF family	GO:0008168
GWHGBECJ002472	GWHPBECJ002472	152	AP2/ERF domain	GO:0003700|GO:0006355
GWHGBECJ002475	GWHPBECJ002475	71	Ribosomal protein S14	GO:0003735|GO:0005840|GO:0006412
GWHGBECJ002479	GWHPBECJ002479	528	Metalloenzyme, LuxS/M16 peptidase-like	GO:0046872
GWHGBECJ002480	GWHPBECJ002480	238	Zinc finger, CCCH-type	GO:0046872
GWHGBECJ002481	GWHPBECJ002481	676	SPRY domain	GO:0005515
GWHGBECJ002482	GWHPBECJ002482	100	G10 protein	GO:0005634
GWHGBECJ002485	GWHPBECJ002485	502	Ribosomal protein L15, bacterial-type	GO:0003735|GO:0006412|GO:0015934
GWHGBECJ002486	GWHPBECJ002486	163	Ribosomal protein L17	GO:0003735|GO:0005840|GO:0006412
GWHGBECJ002489	GWHPBECJ002489	2486	P-type ATPase, cytoplasmic domain N	GO:0000166
GWHGBECJ001799	GWHPBECJ001799	487	K Homology domain, type 1 superfamily	GO:0003723
GWHGBECJ001803	GWHPBECJ001803	786	Ribosomal RNA methyltransferase, Spb1, C-terminal	GO:0005634|GO:0006364|GO:0008168
GWHGBECJ002551	GWHPBECJ002551	188	SNARE	GO:0016020|GO:0016192
GWHGBECJ001805	GWHPBECJ001805	264	E3 ubiquitin-protein ligase RING1/RING2	GO:0000151|GO:0035518
GWHGBECJ001806	GWHPBECJ001806	212	Proteasome alpha-subunit, N-terminal domain	GO:0006511|GO:0019773
GWHGBECJ001807	GWHPBECJ001807	248	Proteasome alpha-subunit, N-terminal domain	GO:0006511|GO:0019773
GWHGBECJ001811	GWHPBECJ001811	212	ER lumen protein retaining receptor	GO:0006621|GO:0016021|GO:0046923
GWHGBECJ001815	GWHPBECJ001815	522	DEAD/DEAH box helicase domain	GO:0003676|GO:0005524
GWHGBECJ001816	GWHPBECJ001816	440	Protein kinase domain	GO:0004672|GO:0005524|GO:0006468
GWHGBECJ001821	GWHPBECJ001821	2289	DNA-directed DNA polymerase, family B, multifunctional domain	GO:0000166|GO:0003677
GWHGBECJ002656	GWHPBECJ002656	1560	WD40 repeat	GO:0005515
GWHGBECJ002658	GWHPBECJ002658	252	Translation Initiation factor eIF- 4e	GO:0003723|GO:0003743|GO:0006413
GWHGBECJ002660	GWHPBECJ002660	307	WD40 repeat	GO:0005515
GWHGBECJ002664	GWHPBECJ002664	1101	HECT domain	GO:0004842
GWHGBECJ002666	GWHPBECJ002666	1748	GTP binding domain	GO:0005525
GWHGBECJ002668	GWHPBECJ002668	380	ATPase, V1 complex, subunit C	GO:0015078|GO:0033180|GO:1902600
GWHGBECJ002670	GWHPBECJ002670	456	Histone deacetylase	GO:0004407|GO:0016575
GWHGBECJ002671	GWHPBECJ002671	733	Histone RNA hairpin-binding protein, RNA-binding domain	GO:0003723
GWHGBECJ002672	GWHPBECJ002672	304	Calcineurin-like phosphoesterase domain, ApaH type	GO:0016787
GWHGBECJ002673	GWHPBECJ002673	384	Histone H3/CENP-A	GO:0000786|GO:0003677
GWHGBECJ002674	GWHPBECJ002674	595	Cytochrome c oxidase, subunit Vb	GO:0004129|GO:0005740
GWHGBECJ002675	GWHPBECJ002675	265	Ribosomal protein L25	GO:0003735|GO:0005840|GO:0006412|GO:0008097
GWHGBECJ002676	GWHPBECJ002676	198	Cyclophilin-type peptidyl-prolyl cis-trans isomerase domain	GO:0000413|GO:0003755
GWHGBECJ002678	GWHPBECJ002678	1688	Phosphatidylinositol-4-phosphate 5-kinase, core	GO:0016307|GO:0046488
GWHGBECJ002680	GWHPBECJ002680	362	Deoxyhypusine synthase	GO:0008612
GWHGBECJ002681	GWHPBECJ002681	837	ATPase, AAA-type, core	GO:0005524|GO:0016887
GWHGBECJ002682	GWHPBECJ002682	448	Myristoyl-CoA:protein N-myristoyltransferase, C-terminal	GO:0004379
GWHGBECJ002685	GWHPBECJ002685	244	Inorganic pyrophosphatase	GO:0000287|GO:0004427|GO:0005737|GO:0006796
GWHGBECJ002687	GWHPBECJ002687	453	Kinetochore protein Nuf2	GO:0000776|GO:0031262
GWHGBECJ002688	GWHPBECJ002688	130	Ribosomal protein S8	GO:0003735|GO:0005840|GO:0006412
GWHGBECJ002691	GWHPBECJ002691	151	RNA recognition motif domain	GO:0003676
GWHGBECJ002694	GWHPBECJ002694	1141	1-deoxy-D-xylulose 5-phosphate reductoisomerase, C-terminal	GO:0005515
GWHGBECJ002699	GWHPBECJ002699	159	Ribosomal protein L27e	GO:0003735|GO:0005840|GO:0006412
GWHGBECJ002703	GWHPBECJ002703	232	Peptidase C12, ubiquitin carboxyl-terminal hydrolase	GO:0004843|GO:0006511
GWHGBECJ002704	GWHPBECJ002704	258	K Homology domain, type 1	GO:0003723
GWHGBECJ002705	GWHPBECJ002705	306	Ribosomal protein L5 eukaryotic/L18 archaeal	GO:0003735|GO:0005840|GO:0006412|GO:0008097
GWHGBECJ002708	GWHPBECJ002708	514	Las1	GO:0004519|GO:0006364|GO:0090730
GWHGBECJ002709	GWHPBECJ002709	275	Zinc finger, CCCH-type	GO:0046872
GWHGBECJ002711	GWHPBECJ002711	160	Ribosomal protein L21 superfamily	GO:0003735|GO:0005840|GO:0006412
GWHGBECJ002713	GWHPBECJ002713	229	Ribosomal protein L10e/L16	GO:0003735|GO:0005840|GO:0006412
GWHGBECJ002714	GWHPBECJ002714	221	Ribosomal protein L24	GO:0003735|GO:0005840|GO:0006412
GWHGBECJ002715	GWHPBECJ002715	1156	OB-fold nucleic acid binding domain, AA-tRNA synthetase-type	GO:0003676
GWHGBECJ002717	GWHPBECJ002717	141	3'-5' exonuclease domain	GO:0003676|GO:0006139|GO:0008408
GWHGBECJ002719	GWHPBECJ002719	258	Yif1 family	GO:0005789|GO:0006888
GWHGBECJ002723	GWHPBECJ002723	404	Peptidase C19, ubiquitin carboxyl-terminal hydrolase	GO:0004843|GO:0016579
GWHGBECJ002725	GWHPBECJ002725	1076	DNA replication licensing factor Mcm6	GO:0003677|GO:0003678|GO:0005524|GO:0005634|GO:0006270|GO:0042555
GWHGBECJ002726	GWHPBECJ002726	694	Glycosylphosphatidylinositol-mannosyltransferase I, PIG-X/PBN1	GO:0005789|GO:0006506
GWHGBECJ002728	GWHPBECJ002728	1326	SMCs flexible hinge	GO:0005515|GO:0005524|GO:0005694|GO:0051276
GWHGBECJ002729	GWHPBECJ002729	161	DNA-directed RNA polymerase III subunit RPC4	GO:0003677|GO:0005666|GO:0006383
GWHGBECJ002730	GWHPBECJ002730	1143	Kelch-type beta propeller	GO:0005515
GWHGBECJ002733	GWHPBECJ002733	400	DEAD/DEAH box helicase domain	GO:0003676|GO:0005524
GWHGBECJ002734	GWHPBECJ002734	298	tRNA-binding domain	GO:0000049
GWHGBECJ002739	GWHPBECJ002739	254	Ubiquitin-like domain	GO:0005515
GWHGBECJ002755	GWHPBECJ002755	572	Pyruvate kinase, barrel	GO:0000287|GO:0004743|GO:0006096|GO:0030955
GWHGBECJ002756	GWHPBECJ002756	1479	Ribonuclease H superfamily	GO:0003676
GWHGBECJ002758	GWHPBECJ002758	237	RNA-binding S4 domain	GO:0003723
GWHGBECJ002761	GWHPBECJ002761	512	Protein kinase domain	GO:0004672|GO:0005524|GO:0006468
GWHGBECJ002762	GWHPBECJ002762	428	Peptidase C1A, papain C-terminal	GO:0006508|GO:0008234
GWHGBECJ002763	GWHPBECJ002763	301	ADP/ATP carrier protein, eukaryotic type	GO:0005471|GO:0005743|GO:0140021|GO:1990544
GWHGBECJ002764	GWHPBECJ002764	89	Ubiquitin-like domain	GO:0005515
GWHGBECJ002765	GWHPBECJ002765	580	Dynamin, GTPase domain	GO:0003924|GO:0005525
GWHGBECJ002766	GWHPBECJ002766	66	Dynamin GTPase effector	GO:0003924|GO:0005525
GWHGBECJ002767	GWHPBECJ002767	877	Helicase/UvrB, N-terminal	GO:0003677|GO:0005524|GO:0016787
GWHGBECJ002768	GWHPBECJ002768	872	GNAT domain	GO:0008080
GWHGBECJ002770	GWHPBECJ002770	644	Heat shock protein 70 family	GO:0005524|GO:0016887
GWHGBECJ002771	GWHPBECJ002771	585	Zinc finger, C3HC4 RING-type	GO:0046872
GWHGBECJ002772	GWHPBECJ002772	793	Cleavage and polyadenylation specificity factor subunit 2	GO:0005847|GO:0006378|GO:0006379
GWHGBECJ002776	GWHPBECJ002776	285	RNA recognition motif domain	GO:0003676
GWHGBECJ002780	GWHPBECJ002780	1303	WD40 repeat	GO:0005515
GWHGBECJ002781	GWHPBECJ002781	598	AP2/ERF domain	GO:0003700|GO:0006355
GWHGBECJ002783	GWHPBECJ002783	1362	Putative 5-3 exonuclease	GO:0003676|GO:0004527
GWHGBECJ002785	GWHPBECJ002785	509	Phenylalanyl-tRNA synthetase	GO:0000049|GO:0004812|GO:0005524|GO:0043039
GWHGBECJ002787	GWHPBECJ002787	326	Dihydroorotate dehydrogenase, class 1/ 2	GO:0004152|GO:0006222|GO:0055114
GWHGBECJ002788	GWHPBECJ002788	1219	ATPase, AAA-type, core	GO:0005524|GO:0016887
GWHGBECJ002789	GWHPBECJ002789	1155	Importin-beta, N-terminal domain	GO:0006886|GO:0031267
GWHGBECJ002790	GWHPBECJ002790	712	Protein kinase domain	GO:0004672|GO:0005524|GO:0006468
GWHGBECJ002792	GWHPBECJ002792	772	EXS, C-terminal	GO:0016021
GWHGBECJ002793	GWHPBECJ002793	170	WD40/YVTN repeat-like-containing domain superfamily	GO:0005515
GWHGBECJ002798	GWHPBECJ002798	441	GYF domain	GO:0005515
GWHGBECJ002801	GWHPBECJ002801	365	CDK5 and ABL1 enzyme substrate 1/2	GO:0051726
GWHGBECJ002802	GWHPBECJ002802	342	Protein kinase domain	GO:0004672|GO:0005524|GO:0006468
GWHGBECJ002806	GWHPBECJ002806	211	Glutaredoxin	GO:0015035
GWHGBECJ002807	GWHPBECJ002807	520	Ubiquinone biosynthesis O-methyltransferase	GO:0006744|GO:0008425
GWHGBECJ002808	GWHPBECJ002808	697	DNA topoisomerase I	GO:0003677|GO:0003917|GO:0006265
GWHGBECJ002809	GWHPBECJ002809	547	Bromodomain	GO:0005515
GWHGBECJ002810	GWHPBECJ002810	709	Phosphatidylinositol-4-phosphate 5-kinase, core	GO:0016307|GO:0046488
GWHGBECJ002811	GWHPBECJ002811	312	JAB1/MPN/MOV34 metalloenzyme domain	GO:0005515|GO:0008237|GO:0070122
GWHGBECJ002813	GWHPBECJ002813	327	Transcription factor TFIIB	GO:0006352|GO:0070897
GWHGBECJ002814	GWHPBECJ002814	176	Adenylate kinase isoenzyme 6	GO:0004017|GO:0005524|GO:0016887
GWHGBECJ002815	GWHPBECJ002815	279	RNA (C5-cytosine) methyltransferase	GO:0001510
GWHGBECJ002817	GWHPBECJ002817	109	Zinc finger, TFIIS-type	GO:0003676|GO:0006351|GO:0008270
GWHGBECJ002818	GWHPBECJ002818	134	ERV/ALR sulfhydryl oxidase domain	GO:0016972|GO:0055114
GWHGBECJ002822	GWHPBECJ002822	1008	Zinc finger, Sec23/Sec24-type	GO:0006886|GO:0006888|GO:0008270|GO:0030127
GWHGBECJ002823	GWHPBECJ002823	82	Small nuclear ribonucleoprotein G	GO:0000387|GO:0005681
GWHGBECJ002824	GWHPBECJ002824	220	Pre-mRNA-splicing factor SPF27	GO:0006397
GWHGBECJ002825	GWHPBECJ002825	569	EF-hand domain	GO:0005509
GWHGBECJ002829	GWHPBECJ002829	201	Adenylate kinase/UMP-CMP kinase	GO:0005524|GO:0006139|GO:0019205
GWHGBECJ002832	GWHPBECJ002832	985	THIF-type NAD/FAD binding fold	GO:0008641
GWHGBECJ002833	GWHPBECJ002833	643	Vacuole morphology and inheritance protein 14	GO:0006661|GO:0070772
GWHGBECJ002836	GWHPBECJ002836	231	TatD family	GO:0016788
GWHGBECJ002837	GWHPBECJ002837	484	Kinesin motor domain	GO:0005524|GO:0007018|GO:0008017|GO:1990939
GWHGBECJ002838	GWHPBECJ002838	626	Pumilio homologue 3	GO:0003723
GWHGBECJ002841	GWHPBECJ002841	366	4-diphosphocytidyl-2C-methyl-D-erythritol kinase	GO:0016114|GO:0050515
GWHGBECJ002842	GWHPBECJ002842	101	Ribosomal protein L28/L24	GO:0003735
GWHGBECJ002843	GWHPBECJ002843	316	Translation initiation factor IF2/IF5, zinc-binding	GO:0003743|GO:0006413
GWHGBECJ002845	GWHPBECJ002845	632	R3H domain superfamily	GO:0003676
GWHGBECJ002848	GWHPBECJ002848	440	Major facilitator superfamily	GO:0022857|GO:0055085
GWHGBECJ002849	GWHPBECJ002849	506	PX domain superfamily	GO:0035091
GWHGBECJ002851	GWHPBECJ002851	368	WD40 repeat	GO:0005515
GWHGBECJ002853	GWHPBECJ002853	283	Phospholipid/glycerol acyltransferase	GO:0016746
GWHGBECJ002854	GWHPBECJ002854	746	Dihydropteroate synthase-like	GO:0044237
GWHGBECJ002855	GWHPBECJ002855	537	Citrate synthase	GO:0046912
GWHGBECJ002856	GWHPBECJ002856	212	Snf7 family	GO:0007034
GWHGBECJ002857	GWHPBECJ002857	1068	Protein kinase domain	GO:0004672|GO:0005524|GO:0006468
GWHGBECJ002858	GWHPBECJ002858	352	WD40 repeat	GO:0005515
GWHGBECJ002859	GWHPBECJ002859	880	WD40 repeat	GO:0005515
GWHGBECJ002860	GWHPBECJ002860	441	WD40 repeat	GO:0005515
GWHGBECJ002862	GWHPBECJ002862	631	Ribosomal protein L27	GO:0003735|GO:0005840|GO:0006412
GWHGBECJ002867	GWHPBECJ002867	379	Alba-like domain superfamily	GO:0003676
GWHGBECJ002868	GWHPBECJ002868	417	Clathrin adaptor, mu subunit	GO:0006886|GO:0016192|GO:0030131
GWHGBECJ002869	GWHPBECJ002869	753	Nucleotidyl transferase domain	GO:0009058|GO:0016779
GWHGBECJ002871	GWHPBECJ002871	229	Matrin/U1-C-like, C2H2-type zinc finger	GO:0003676|GO:0008270
GWHGBECJ002873	GWHPBECJ002873	999	Cation/H+ exchanger	GO:0006812|GO:0015299|GO:0016021|GO:0055085
GWHGBECJ002874	GWHPBECJ002874	231	Ribosomal protein L22/L17	GO:0003735|GO:0005840|GO:0006412
GWHGBECJ002876	GWHPBECJ002876	293	K Homology domain, type 1 superfamily	GO:0003723
GWHGBECJ002877	GWHPBECJ002877	274	Protein kinase domain	GO:0004672|GO:0005524|GO:0006468
GWHGBECJ002880	GWHPBECJ002880	844	HSP40/DnaJ peptide-binding	GO:0006457|GO:0051082
GWHGBECJ002888	GWHPBECJ002888	413	DEAD/DEAH box helicase domain	GO:0003676|GO:0005524
GWHGBECJ002889	GWHPBECJ002889	70	TRAPP I complex, subunit 5	GO:0030008|GO:0048193
GWHGBECJ002890	GWHPBECJ002890	152	Histone H2A/H2B/H3	GO:0003677
GWHGBECJ002901	GWHPBECJ002901	142	rRNA-processing protein Fcf1/Utp23	GO:0032040
GWHGBECJ002907	GWHPBECJ002907	618	GTP binding domain	GO:0005525
GWHGBECJ002910	GWHPBECJ002910	267	Proliferating cell nuclear antigen, PCNA, C-terminal	GO:0003677|GO:0006275
GWHGBECJ002912	GWHPBECJ002912	418	Cyclophilin-type peptidyl-prolyl cis-trans isomerase domain	GO:0000413|GO:0003755
GWHGBECJ002913	GWHPBECJ002913	155	Ubiquitin-like domain	GO:0005515
GWHGBECJ002914	GWHPBECJ002914	453	U4/U6 small nuclear ribonucleoprotein Prp31	GO:0000244|GO:0000398|GO:0046540
GWHGBECJ002919	GWHPBECJ002919	183	Ribonuclease H2, subunit C	GO:0006401|GO:0032299
GWHGBECJ002922	GWHPBECJ002922	248	Casein kinase II, regulatory subunit, N-terminal	GO:0005956|GO:0019887
GWHGBECJ002926	GWHPBECJ002926	479	U box domain	GO:0004842|GO:0016567
GWHGBECJ002928	GWHPBECJ002928	1313	ATP-dependent 6-phosphofructokinase	GO:0003872|GO:0006002|GO:0006096
GWHGBECJ002929	GWHPBECJ002929	209	Guanylate kinase	GO:0004385|GO:0006163
GWHGBECJ002935	GWHPBECJ002935	360	Ribosomal protein L4/L1e	GO:0003735|GO:0005840|GO:0006412
GWHGBECJ002936	GWHPBECJ002936	567	Peptidase S54, rhomboid domain	GO:0004252|GO:0016021
GWHGBECJ002938	GWHPBECJ002938	553	Peptidase S8/S53 domain	GO:0006508|GO:0008236
GWHGBECJ002940	GWHPBECJ002940	262	Proteasome, subunit alpha/beta	GO:0005839|GO:0051603
GWHGBECJ002941	GWHPBECJ002941	234	Small GTP-binding protein domain	GO:0005525
GWHGBECJ002942	GWHPBECJ002942	178	RNA (C5-cytosine) methyltransferase	GO:0001510
GWHGBECJ002943	GWHPBECJ002943	257	RNA (C5-cytosine) methyltransferase, NOP2	GO:0008168
GWHGBECJ002944	GWHPBECJ002944	164	Profilin	GO:0003779
GWHGBECJ002947	GWHPBECJ002947	712	SLC26A/SulP transporter domain	GO:0008272|GO:0015116|GO:0016021
GWHGBECJ002950	GWHPBECJ002950	390	Calcineurin-like phosphoesterase domain, ApaH type	GO:0016787
GWHGBECJ002952	GWHPBECJ002952	381	TAFII55 protein, conserved region	GO:0005669|GO:0006367
GWHGBECJ002953	GWHPBECJ002953	238	Small GTPase	GO:0003924|GO:0005525
GWHGBECJ002954	GWHPBECJ002954	389	NADH:cytochrome b5 reductase-like	GO:0016491|GO:0055114
GWHGBECJ002955	GWHPBECJ002955	236	RNA recognition motif domain	GO:0003676
GWHGBECJ002957	GWHPBECJ002957	107	Mitochondrial pyruvate carrier	GO:0005743|GO:0006850
GWHGBECJ002958	GWHPBECJ002958	1028	Isoleucine-tRNA ligase	GO:0000166|GO:0004822|GO:0005524|GO:0006428
GWHGBECJ002960	GWHPBECJ002960	117	RNA recognition motif domain	GO:0003676
GWHGBECJ002961	GWHPBECJ002961	1144	Tetratricopeptide-like helical domain superfamily	GO:0005515
GWHGBECJ002962	GWHPBECJ002962	417	Helix-hairpin-helix motif, class 2	GO:0003677|GO:0003824
GWHGBECJ002967	GWHPBECJ002967	984	MCM domain	GO:0003677|GO:0005524|GO:0032508
GWHGBECJ002969	GWHPBECJ002969	317	Ubiquitin fusion degradation protein Ufd1-like	GO:0006511
GWHGBECJ002970	GWHPBECJ002970	526	tRNA methyltransferase, Trm1	GO:0003723|GO:0004809|GO:0008033
GWHGBECJ002971	GWHPBECJ002971	1015	P-type ATPase	GO:0016021
GWHGBECJ002973	GWHPBECJ002973	260	Cdk-activating kinase assembly factor MAT1/Tfb3	GO:0005675|GO:0006289|GO:0045737|GO:0061575
GWHGBECJ002976	GWHPBECJ002976	1003	DEAD/DEAH box helicase domain	GO:0003676|GO:0005524
GWHGBECJ002977	GWHPBECJ002977	352	Glycosyl transferase, family 28, C-terminal	GO:0016758
GWHGBECJ002981	GWHPBECJ002981	1093	Dpy-19/Dpy-19-like	GO:0016021
GWHGBECJ002982	GWHPBECJ002982	302	Deltex family	GO:0007219|GO:0016567
GWHGBECJ002983	GWHPBECJ002983	688	DEAD/DEAH box helicase domain	GO:0003676|GO:0005524
GWHGBECJ002984	GWHPBECJ002984	437	Uncharacterised domain CHP00451	GO:0003723
GWHGBECJ002985	GWHPBECJ002985	2138	CCR4-NOT transcription complex subunit 1	GO:0006417|GO:0030015
GWHGBECJ002987	GWHPBECJ002987	1489	EF-hand domain	GO:0005509
GWHGBECJ002988	GWHPBECJ002988	529	Phosphate transporter	GO:0005315|GO:0006817|GO:0016020
GWHGBECJ002990	GWHPBECJ002990	659	DEAD/DEAH box helicase domain	GO:0003676|GO:0005524
GWHGBECJ002991	GWHPBECJ002991	458	AP2/ERF domain	GO:0003700|GO:0006355
GWHGBECJ002994	GWHPBECJ002994	283	cAMP-dependent protein kinase regulatory subunit	GO:0001932|GO:0005952|GO:0008603
GWHGBECJ002998	GWHPBECJ002998	630	Translocation protein Sec63	GO:0031204
GWHGBECJ002999	GWHPBECJ002999	291	MINDY deubiquitinase domain	GO:0004843|GO:1990380
GWHGBECJ003001	GWHPBECJ003001	429	PUA domain superfamily	GO:0003723
GWHGBECJ003002	GWHPBECJ003002	257	Proteasome activator PA28, N-terminal domain	GO:0008537
GWHGBECJ003003	GWHPBECJ003003	565	CTP synthase GATase domain	GO:0003883|GO:0006241
GWHGBECJ003004	GWHPBECJ003004	338	DNA primase, small subunit	GO:0003896|GO:0006269
GWHGBECJ003006	GWHPBECJ003006	214	Small GTPase superfamily, ARF/SAR type	GO:0005525
GWHGBECJ003012	GWHPBECJ003012	263	tRNA (1-methyladenosine) methyltransferase catalytic subunit Gcd14	GO:0016429|GO:0030488|GO:0031515
GWHGBECJ003013	GWHPBECJ003013	738	WW domain	GO:0005515
GWHGBECJ002601	GWHPBECJ002601	112	Lipoyltransferase/lipoate-protein ligase	GO:0009249
GWHGBECJ003014	GWHPBECJ003014	618	Cytidyltransferase-like domain	GO:0003824|GO:0009058
GWHGBECJ003015	GWHPBECJ003015	126	Sec20	GO:0005484|GO:0006890
GWHGBECJ003017	GWHPBECJ003017	633	Enhancer of polycomb protein	GO:0006357|GO:0032777|GO:0035267
GWHGBECJ003019	GWHPBECJ003019	486	Zinc finger, UBP-type	GO:0008270
GWHGBECJ002602	GWHPBECJ002602	224	Lipoyltransferase/lipoate-protein ligase	GO:0009249
GWHGBECJ003025	GWHPBECJ003025	857	Mini-chromosome maintenance complex protein 4	GO:0003677|GO:0003678|GO:0005524|GO:0006270|GO:0042555
GWHGBECJ003028	GWHPBECJ003028	527	Nucleolar complex protein 4	GO:0042254
GWHGBECJ003029	GWHPBECJ003029	617	Ctr copper transporter	GO:0005375|GO:0016021|GO:0035434
GWHGBECJ003030	GWHPBECJ003030	133	Ribosomal protein S19/S15	GO:0003735|GO:0005840|GO:0006412
GWHGBECJ003031	GWHPBECJ003031	195	2Fe-2S ferredoxin-type iron-sulfur binding domain	GO:0009055|GO:0051536
GWHGBECJ003032	GWHPBECJ003032	421	Phosphatidate cytidylyltransferase, eukaryota	GO:0004605
GWHGBECJ003033	GWHPBECJ003033	237	ESCRT-2 complex, Snf8	GO:0000814|GO:0071985
GWHGBECJ003041	GWHPBECJ003041	278	GTP binding domain	GO:0005525
GWHGBECJ003042	GWHPBECJ003042	557	Peroxiredoxin, C-terminal	GO:0051920|GO:0055114
GWHGBECJ002604	GWHPBECJ002604	708	3'5'-cyclic nucleotide phosphodiesterase	GO:0008081
GWHGBECJ003043	GWHPBECJ003043	117	Adenylosuccinate synthetase	GO:0004019|GO:0005525|GO:0006164
GWHGBECJ003044	GWHPBECJ003044	287	Adenylosuccinate synthetase	GO:0004019|GO:0005525|GO:0006164
GWHGBECJ003046	GWHPBECJ003046	396	ATPase, AAA-type, core	GO:0005524|GO:0016887
GWHGBECJ003047	GWHPBECJ003047	885	SNF2-related domain	GO:0005524|GO:0070615
GWHGBECJ002605	GWHPBECJ002605	594	MIF4G-like, type 3	GO:0003723|GO:0005515
GWHGBECJ002608	GWHPBECJ002608	583	DNA-directed RNA polymerase, RpoA/D/Rpb3-type	GO:0003899|GO:0006351
GWHGBECJ002614	GWHPBECJ002614	226	Forkhead-associated (FHA) domain	GO:0005515
GWHGBECJ002615	GWHPBECJ002615	3122	FATC domain	GO:0005515
GWHGBECJ002616	GWHPBECJ002616	241	Histone chaperone ASF1-like	GO:0005634|GO:0006333
GWHGBECJ002617	GWHPBECJ002617	116	Cytochrome c/c1 haem-lyase	GO:0004408|GO:0005739
GWHGBECJ002618	GWHPBECJ002618	198	Pre-mRNA-splicing factor Isy1 superfamily	GO:0000350
GWHGBECJ002620	GWHPBECJ002620	336	WD40/YVTN repeat-like-containing domain superfamily	GO:0005515
GWHGBECJ002621	GWHPBECJ002621	321	DNA-directed RNA polymerase, RpoA/D/Rpb3-type	GO:0003899|GO:0006351
GWHGBECJ002622	GWHPBECJ002622	144	RNA-binding domain, S1, IF1 type	GO:0003723|GO:0003743|GO:0006413
GWHGBECJ002624	GWHPBECJ002624	410	Brl1/Brr6 domain	GO:0031965|GO:0055088
GWHGBECJ002625	GWHPBECJ002625	988	DNA gyrase/topoisomerase IV, subunit A, C-terminal repeat	GO:0003677|GO:0003916|GO:0005524|GO:0006265
GWHGBECJ002626	GWHPBECJ002626	1105	P-type ATPase, cytoplasmic domain N	GO:0000166
GWHGBECJ002627	GWHPBECJ002627	961	RNA polymerase I transcription initiation factor TAF1B/Rrn7	GO:0001164|GO:0001188|GO:0006360|GO:0070860
GWHGBECJ002629	GWHPBECJ002629	2962	Origin recognition complex, subunit 5	GO:0000808|GO:0005634|GO:0006260
GWHGBECJ002631	GWHPBECJ002631	310	Glutaminyl-peptide cyclotransferase	GO:0016603|GO:0017186
GWHGBECJ002633	GWHPBECJ002633	279	Ribosomal protein S5, C-terminal	GO:0003735|GO:0005840|GO:0006412
GWHGBECJ002641	GWHPBECJ002641	650	Heat shock protein 70 family	GO:0005524|GO:0016887
GWHGBECJ002644	GWHPBECJ002644	430	Peptide chain release factor eRF1/aRF1	GO:0003747|GO:0006415
GWHGBECJ002645	GWHPBECJ002645	1604	Cleavage/polyadenylation specificity factor, A subunit, C-terminal	GO:0003676|GO:0005634
GWHGBECJ002646	GWHPBECJ002646	438	GAF domain	GO:0005515
GWHGBECJ002647	GWHPBECJ002647	598	Aspartyl/Asparaginyl-tRNA synthetase, class IIb	GO:0000166|GO:0004812|GO:0005524|GO:0006418
GWHGBECJ002650	GWHPBECJ002650	458	Ankyrin repeat	GO:0005515
GWHGBECJ002653	GWHPBECJ002653	226	DPM1-like	GO:0004582
GWHGBECJ003085	GWHPBECJ003085	386	Transcription factor IIIC subunit Tfc1/Sfc1	GO:0000127|GO:0006384
GWHGBECJ003177	GWHPBECJ003177	466	Translational (tr)-type GTP-binding domain	GO:0003924|GO:0005525
GWHGBECJ003180	GWHPBECJ003180	185	Bet3 family	GO:0030008|GO:0048193
GWHGBECJ003181	GWHPBECJ003181	346	Ribonuclease Nob1, eukaryote	GO:0000469|GO:0004521|GO:0042274
GWHGBECJ003182	GWHPBECJ003182	482	Metalloprotease catalytic domain superfamily, predicted	GO:0004222
GWHGBECJ003183	GWHPBECJ003183	1743	Bromodomain	GO:0005515
GWHGBECJ003186	GWHPBECJ003186	437	Tubulin/FtsZ, GTPase domain	GO:0003924
GWHGBECJ003194	GWHPBECJ003194	324	Activator of Hsp90 ATPase, N-terminal	GO:0001671|GO:0051087
GWHGBECJ003195	GWHPBECJ003195	533	PDZ superfamily	GO:0005515
GWHGBECJ003196	GWHPBECJ003196	245	Ribosomal protein L10P	GO:0042254
GWHGBECJ003197	GWHPBECJ003197	149	UBA-like superfamily	GO:0005515
GWHGBECJ003198	GWHPBECJ003198	219	Peptidase C19, ubiquitin carboxyl-terminal hydrolase	GO:0004843|GO:0016579
GWHGBECJ003199	GWHPBECJ003199	311	Peptidase C19, ubiquitin carboxyl-terminal hydrolase	GO:0004843|GO:0016579
GWHGBECJ003201	GWHPBECJ003201	450	RNA recognition motif domain	GO:0003676
GWHGBECJ003204	GWHPBECJ003204	217	RNA-binding domain superfamily	GO:0003676
GWHGBECJ003205	GWHPBECJ003205	195	Exosome complex component Csl4	GO:0000178|GO:0006396
GWHGBECJ003209	GWHPBECJ003209	103	Rieske [2Fe-2S] iron-sulphur domain superfamily	GO:0051537
GWHGBECJ003210	GWHPBECJ003210	636	Protein kinase domain	GO:0004672|GO:0005524|GO:0006468
GWHGBECJ003211	GWHPBECJ003211	354	6-phosphogluconate dehydrogenase-like, C-terminal domain superfamily	GO:0055114
GWHGBECJ003212	GWHPBECJ003212	860	Tetratricopeptide repeat	GO:0005515
GWHGBECJ003215	GWHPBECJ003215	312	Ribosomal protein L10P	GO:0042254
GWHGBECJ003216	GWHPBECJ003216	78	Ribosomal protein L38e	GO:0003735|GO:0005840|GO:0006412
GWHGBECJ003224	GWHPBECJ003224	418	ATPase, AAA-type, core	GO:0005524|GO:0016887
GWHGBECJ003226	GWHPBECJ003226	1298	SMCs flexible hinge	GO:0005515|GO:0005524|GO:0005694|GO:0051276
GWHGBECJ003227	GWHPBECJ003227	221	RNA recognition motif domain	GO:0003676
GWHGBECJ003230	GWHPBECJ003230	1109	Importin beta family	GO:0006606
GWHGBECJ003232	GWHPBECJ003232	858	SET domain	GO:0005515
GWHGBECJ003091	GWHPBECJ003091	943	Nuclear cap-binding protein subunit 1	GO:0000339|GO:0005846|GO:0045292|GO:0051028
GWHGBECJ003235	GWHPBECJ003235	366	GTP binding domain	GO:0005525
GWHGBECJ003236	GWHPBECJ003236	847	Translational (tr)-type GTP-binding domain	GO:0003924|GO:0005525
GWHGBECJ003243	GWHPBECJ003243	346	Aldolase-type TIM barrel	GO:0003824
GWHGBECJ003245	GWHPBECJ003245	97	Prefoldin beta-like	GO:0006457|GO:0016272|GO:0051082
GWHGBECJ003247	GWHPBECJ003247	622	Glutathione synthase	GO:0004363|GO:0005524|GO:0006750
GWHGBECJ003248	GWHPBECJ003248	2587	TRAF-like	GO:0005515
GWHGBECJ003249	GWHPBECJ003249	369	2-oxoacid dehydrogenase acyltransferase, catalytic domain	GO:0016746
GWHGBECJ003251	GWHPBECJ003251	1817	WD40/YVTN repeat-like-containing domain superfamily	GO:0005515
GWHGBECJ003255	GWHPBECJ003255	1040	ABC transporter-like	GO:0005524
GWHGBECJ003259	GWHPBECJ003259	380	RNA 5'-triphosphatase Cet1/Ctl1	GO:0004651
GWHGBECJ003260	GWHPBECJ003260	169	Cyclophilin-type peptidyl-prolyl cis-trans isomerase domain	GO:0000413|GO:0003755
GWHGBECJ003261	GWHPBECJ003261	1339	WD40-repeat-containing domain superfamily	GO:0005515
GWHGBECJ003262	GWHPBECJ003262	928	WD40 repeat	GO:0005515
GWHGBECJ003263	GWHPBECJ003263	530	Chaperonin Cpn60/TCP-1 family	GO:0005524|GO:0016887
GWHGBECJ003264	GWHPBECJ003264	828	WD40/YVTN repeat-like-containing domain superfamily	GO:0005515
GWHGBECJ003265	GWHPBECJ003265	200	RNA recognition motif domain	GO:0003676
GWHGBECJ003266	GWHPBECJ003266	370	Suppressor of forked	GO:0005634|GO:0006397
GWHGBECJ003267	GWHPBECJ003267	664	S1 domain	GO:0003676
GWHGBECJ003268	GWHPBECJ003268	947	Eukaryotic translation initiation factor 3 subunit A	GO:0005852
GWHGBECJ003269	GWHPBECJ003269	92	Dynein light chain superfamily	GO:0007017|GO:0030286
GWHGBECJ003270	GWHPBECJ003270	125	RNA polymerase, Rpb8	GO:0006351
GWHGBECJ003272	GWHPBECJ003272	453	WD40 repeat	GO:0005515
GWHGBECJ003280	GWHPBECJ003280	4075	HECT domain	GO:0004842
GWHGBECJ003281	GWHPBECJ003281	378	EF-hand domain	GO:0005509
GWHGBECJ003282	GWHPBECJ003282	166	S1 domain	GO:0003676
GWHGBECJ003283	GWHPBECJ003283	159	Alkyl hydroperoxide reductase subunit C/ Thiol specific antioxidant	GO:0016209|GO:0016491|GO:0055114
GWHGBECJ003284	GWHPBECJ003284	479	Ribosomal protein Rsm22-like	GO:0006412|GO:0008168
GWHGBECJ003285	GWHPBECJ003285	547	Phospholipid/glycerol acyltransferase	GO:0016746
GWHGBECJ003287	GWHPBECJ003287	955	EF-hand domain	GO:0005509
GWHGBECJ003288	GWHPBECJ003288	1764	Vam6/VPS39/TRAP1 family	GO:0016192
GWHGBECJ003290	GWHPBECJ003290	183	Peptide chain release factor class I	GO:0003747|GO:0006415
GWHGBECJ003291	GWHPBECJ003291	733	DEAD/DEAH box helicase domain	GO:0003676|GO:0005524
GWHGBECJ003292	GWHPBECJ003292	881	2Fe-2S ferredoxin-like superfamily	GO:0009055|GO:0051536
GWHGBECJ003293	GWHPBECJ003293	614	Bromodomain	GO:0005515
GWHGBECJ003097	GWHPBECJ003097	398	TATA-box binding protein	GO:0003677|GO:0006352
GWHGBECJ003297	GWHPBECJ003297	559	Kinetochore protein Ndc80	GO:0031262|GO:0051315
GWHGBECJ003298	GWHPBECJ003298	473	WD40 repeat	GO:0005515
GWHGBECJ003299	GWHPBECJ003299	251	ATP synthase, F1 complex, gamma subunit	GO:0015986|GO:0045261|GO:0046933
GWHGBECJ003300	GWHPBECJ003300	147	Ribosomal protein S9	GO:0003735|GO:0005840|GO:0006412
GWHGBECJ003301	GWHPBECJ003301	203	Ribosomal protein L13e	GO:0003735|GO:0005840|GO:0006412
GWHGBECJ003302	GWHPBECJ003302	575	GTP binding domain	GO:0005525
GWHGBECJ003098	GWHPBECJ003098	204	Peptide chain release factor	GO:0006415
GWHGBECJ003306	GWHPBECJ003306	453	6-phosphogluconate dehydrogenase, NADP-binding	GO:0050661
GWHGBECJ003307	GWHPBECJ003307	154	Ribonuclease P/MRP protein subunit	GO:0004540|GO:0008033
GWHGBECJ003308	GWHPBECJ003308	155	NIF system FeS cluster assembly, NifU, N-terminal	GO:0005506|GO:0016226|GO:0051536
GWHGBECJ003309	GWHPBECJ003309	247	Ribosomal protein S11 superfamily	GO:0003735|GO:0005840|GO:0006412
GWHGBECJ003310	GWHPBECJ003310	463	Protein kinase domain	GO:0004672|GO:0005524|GO:0006468
GWHGBECJ003311	GWHPBECJ003311	222	Cyclophilin-type peptidyl-prolyl cis-trans isomerase domain	GO:0000413|GO:0003755
GWHGBECJ003312	GWHPBECJ003312	101	GroES chaperonin family	GO:0005524|GO:0006457|GO:0016887
GWHGBECJ003315	GWHPBECJ003315	277	Prohibitin	GO:0016020
GWHGBECJ003316	GWHPBECJ003316	694	Tetratricopeptide-like helical domain superfamily	GO:0005515
GWHGBECJ003317	GWHPBECJ003317	213	Proteasome, subunit alpha/beta	GO:0005839|GO:0051603
GWHGBECJ003318	GWHPBECJ003318	1145	MutS, connector domain superfamily	GO:0005524|GO:0006298|GO:0030983
GWHGBECJ003319	GWHPBECJ003319	226	Small-subunit processome, Utp11	GO:0006364|GO:0032040
GWHGBECJ003100	GWHPBECJ003100	872	Protein kinase domain	GO:0004672|GO:0005524|GO:0006468
GWHGBECJ003325	GWHPBECJ003325	263	Peroxiredoxin, C-terminal	GO:0051920|GO:0055114
GWHGBECJ003328	GWHPBECJ003328	51	Adrenodoxin	GO:0009055|GO:0051537
GWHGBECJ003330	GWHPBECJ003330	355	PFTB repeat	GO:0003824
GWHGBECJ003331	GWHPBECJ003331	969	Alkaline-phosphatase-like, core domain superfamily	GO:0003824
GWHGBECJ003334	GWHPBECJ003334	640	Proline-tRNA ligase, class IIa	GO:0004827|GO:0005524|GO:0005737|GO:0006433
GWHGBECJ003337	GWHPBECJ003337	128	Signal recognition particle, SRP19 subunit	GO:0006614|GO:0008312|GO:0048500
GWHGBECJ003338	GWHPBECJ003338	542	Class I and II aminoacyl-tRNA synthetase, tRNA-binding arm	GO:0000166
GWHGBECJ003339	GWHPBECJ003339	593	U3 small nucleolar ribonucleoprotein complex, subunit Mpp10	GO:0005634|GO:0005732|GO:0006364|GO:0034457
GWHGBECJ003342	GWHPBECJ003342	304	UBX domain	GO:0005515
GWHGBECJ003343	GWHPBECJ003343	68	RAD3/XPD family	GO:0003677|GO:0003678|GO:0005524|GO:0005634|GO:0006289|GO:0016818
GWHGBECJ003344	GWHPBECJ003344	728	Helicase-like, DEXD box c2 type	GO:0003678|GO:0016818
GWHGBECJ003348	GWHPBECJ003348	796	Gamma-tubulin complex component protein	GO:0000226|GO:0000922|GO:0005815|GO:0007020|GO:0043015
GWHGBECJ003349	GWHPBECJ003349	501	Metalloenzyme, LuxS/M16 peptidase-like	GO:0046872
GWHGBECJ003103	GWHPBECJ003103	968	Tetratricopeptide repeat	GO:0005515
GWHGBECJ003357	GWHPBECJ003357	445	Protein kinase domain	GO:0004672|GO:0005524|GO:0006468
GWHGBECJ003359	GWHPBECJ003359	609	DEAD/DEAH box helicase domain	GO:0003676|GO:0005524
GWHGBECJ003360	GWHPBECJ003360	945	Histidine-tRNA ligase	GO:0004821|GO:0005524|GO:0006427
GWHGBECJ003363	GWHPBECJ003363	359	WD40 repeat	GO:0005515
GWHGBECJ003104	GWHPBECJ003104	287	Ribosomal protein S15	GO:0003735|GO:0005840|GO:0006412
GWHGBECJ003364	GWHPBECJ003364	344	WD40 repeat	GO:0005515
GWHGBECJ003365	GWHPBECJ003365	352	tRNA/rRNA methyltransferase, SpoU type	GO:0003723|GO:0006396|GO:0008173
GWHGBECJ003373	GWHPBECJ003373	838	Suppressor of forked	GO:0005634|GO:0006397
GWHGBECJ003078	GWHPBECJ003078	177	RNA recognition motif domain	GO:0003676
GWHGBECJ003105	GWHPBECJ003105	189	Ribosomal protein L6, alpha-beta domain	GO:0003735|GO:0005840|GO:0006412|GO:0019843
GWHGBECJ003375	GWHPBECJ003375	609	Zinc finger, ZZ-type	GO:0008270
GWHGBECJ003376	GWHPBECJ003376	532	THIF-type NAD/FAD binding fold	GO:0008641
GWHGBECJ003377	GWHPBECJ003377	635	DNA-directed RNA polymerase, RpoA/D/Rpb3-type	GO:0003899|GO:0006351
GWHGBECJ003378	GWHPBECJ003378	622	Radical SAM	GO:0003824|GO:0051536
GWHGBECJ003380	GWHPBECJ003380	1011	Structural maintenance of chromosomes protein 6	GO:0000724|GO:0005524|GO:0006281|GO:0016887|GO:0030915
GWHGBECJ003384	GWHPBECJ003384	335	TAP46-like protein	GO:0009966
GWHGBECJ003385	GWHPBECJ003385	119	Peptidyl-prolyl cis-trans isomerase, PpiC-type	GO:0003755
GWHGBECJ003386	GWHPBECJ003386	365	S-adenosyl-L-methionine-dependent methyltransferase, MraW, recognition domain superfamily	GO:0008168
GWHGBECJ003389	GWHPBECJ003389	697	RNA recognition motif domain	GO:0003676
GWHGBECJ003390	GWHPBECJ003390	494	Tetratricopeptide repeat	GO:0005515
GWHGBECJ003396	GWHPBECJ003396	936	Helicase-associated domain	GO:0004386
GWHGBECJ003397	GWHPBECJ003397	356	Fructose-bisphosphate aldolase, class-I	GO:0004332|GO:0006096
GWHGBECJ003398	GWHPBECJ003398	655	Protein arginine N-methyltransferase PRMT5	GO:0006479|GO:0008168|GO:0035246
GWHGBECJ003399	GWHPBECJ003399	853	Sec23/Sec24 helical domain superfamily	GO:0006886|GO:0006888|GO:0030127
GWHGBECJ003402	GWHPBECJ003402	106	ISC system FeS cluster assembly, IscX	GO:0016226
GWHGBECJ003407	GWHPBECJ003407	799	Tetratricopeptide-like helical domain superfamily	GO:0005515
GWHGBECJ003408	GWHPBECJ003408	277	RNA recognition motif domain	GO:0003676
GWHGBECJ003410	GWHPBECJ003410	769	Protein phosphatase 2A, regulatory B subunit, B56	GO:0000159|GO:0007165|GO:0019888
GWHGBECJ003414	GWHPBECJ003414	1481	HECT domain	GO:0004842
GWHGBECJ003416	GWHPBECJ003416	666	RNA (C5-cytosine) methyltransferase	GO:0001510
GWHGBECJ003419	GWHPBECJ003419	155	Phosphoribosyltransferase domain	GO:0009116
GWHGBECJ003420	GWHPBECJ003420	859	Importin-beta, N-terminal domain	GO:0006886|GO:0031267
GWHGBECJ003423	GWHPBECJ003423	619	AP2/ERF domain	GO:0003700|GO:0006355
GWHGBECJ003424	GWHPBECJ003424	87	Acyl-CoA-binding protein, ACBP	GO:0000062
GWHGBECJ003426	GWHPBECJ003426	710	PPM-type phosphatase domain	GO:0016791
GWHGBECJ003428	GWHPBECJ003428	1013	Tetratricopeptide-like helical domain superfamily	GO:0005515
GWHGBECJ003431	GWHPBECJ003431	465	DEAD/DEAH box helicase domain	GO:0003676|GO:0005524
GWHGBECJ003432	GWHPBECJ003432	701	GTP binding domain	GO:0005525
GWHGBECJ003111	GWHPBECJ003111	823	Major facilitator superfamily	GO:0022857|GO:0055085
GWHGBECJ003435	GWHPBECJ003435	651	DNA-directed RNA polymerase III subunit Rpc5	GO:0005634|GO:0006351
GWHGBECJ003436	GWHPBECJ003436	275	Kelch-type beta propeller	GO:0005515
GWHGBECJ003440	GWHPBECJ003440	486	Hexokinase, C-terminal	GO:0005524|GO:0005975|GO:0016773
GWHGBECJ003443	GWHPBECJ003443	298	Ribonuclease HII, helix-loop-helix cap domain superfamily	GO:0004523
GWHGBECJ003444	GWHPBECJ003444	347	Exonuclease V	GO:0045145
GWHGBECJ003445	GWHPBECJ003445	138	U3 snoRNP protein/Ribosome production factor 1	GO:0006364|GO:0042134
GWHGBECJ003447	GWHPBECJ003447	511	Polymerase, nucleotidyl transferase domain	GO:0016779
GWHGBECJ003448	GWHPBECJ003448	545	Origin recognition complex, subunit 2	GO:0000808|GO:0005634|GO:0006260
GWHGBECJ003449	GWHPBECJ003449	388	HSP40/DnaJ peptide-binding	GO:0006457|GO:0051082
GWHGBECJ003452	GWHPBECJ003452	646	Aspartyl/glutamyl-tRNA amidotransferase subunit B-like	GO:0016884
GWHGBECJ003453	GWHPBECJ003453	887	Manganese/iron superoxide dismutase	GO:0004784|GO:0006801|GO:0046872|GO:0055114
GWHGBECJ003454	GWHPBECJ003454	599	SERRATE/Ars2	GO:0006397
GWHGBECJ003455	GWHPBECJ003455	342	THIF-type NAD/FAD binding fold	GO:0008641
GWHGBECJ003456	GWHPBECJ003456	790	SERRATE/Ars2	GO:0006397
GWHGBECJ003457	GWHPBECJ003457	442	Tubulin/FtsZ, GTPase domain	GO:0003924
GWHGBECJ003459	GWHPBECJ003459	1284	DNA topoisomerase, type IIA, subunit B, domain 2	GO:0003677|GO:0003918|GO:0005524|GO:0006265
GWHGBECJ003461	GWHPBECJ003461	516	DNA polymerase alpha/delta/epsilon, subunit B	GO:0003677|GO:0006260
GWHGBECJ003463	GWHPBECJ003463	781	tRNA wybutosine-synthesizing protein 5	GO:0000049|GO:0016706|GO:0031591
GWHGBECJ003114	GWHPBECJ003114	228	WW domain binding protein 11	GO:0006396
GWHGBECJ003464	GWHPBECJ003464	1041	HAT (Half-A-TPR) repeat	GO:0006396
GWHGBECJ003466	GWHPBECJ003466	239	AP2/ERF domain	GO:0003700|GO:0006355
GWHGBECJ003467	GWHPBECJ003467	665	Mediator complex, subunit Med14	GO:0003712|GO:0006357|GO:0016592
GWHGBECJ003079	GWHPBECJ003079	352	IPP transferase	GO:0008033
GWHGBECJ003118	GWHPBECJ003118	900	Peptidase M1, alanine aminopeptidase/leukotriene A4 hydrolase	GO:0006508
GWHGBECJ003120	GWHPBECJ003120	919	Ribonuclease II/R	GO:0003723|GO:0004540
GWHGBECJ003122	GWHPBECJ003122	840	WD40 repeat	GO:0005515
GWHGBECJ003124	GWHPBECJ003124	459	Transcription factor IIS, N-terminal	GO:0005634
GWHGBECJ003126	GWHPBECJ003126	449	Serine hydroxymethyltransferase	GO:0004372|GO:0019264|GO:0030170|GO:0035999
GWHGBECJ003127	GWHPBECJ003127	510	ATPase, F1/V1/A1 complex, alpha/beta subunit, N-terminal domain	GO:0046034|GO:1902600
GWHGBECJ003129	GWHPBECJ003129	1674	DNA polymerase A	GO:0003887|GO:0006261
GWHGBECJ003131	GWHPBECJ003131	460	Peptidase S54, rhomboid domain	GO:0004252|GO:0016021
GWHGBECJ003133	GWHPBECJ003133	161	Deoxyuridine triphosphate nucleotidohydrolase	GO:0000287|GO:0004170|GO:0006226|GO:0046081
GWHGBECJ003134	GWHPBECJ003134	83	Sm-like protein Lsm6/SmF	GO:0000398
GWHGBECJ003081	GWHPBECJ003081	136	Ribosomal protein L29/L35 superfamily	GO:0003735|GO:0005840|GO:0006412
GWHGBECJ003137	GWHPBECJ003137	982	Zinc finger, Sec23/Sec24-type	GO:0006886|GO:0006888|GO:0008270|GO:0030127
GWHGBECJ003138	GWHPBECJ003138	790	Low temperature viability protein Ltv1	GO:0042274
GWHGBECJ003139	GWHPBECJ003139	151	Ribosomal protein L13	GO:0003735|GO:0005840|GO:0006412
GWHGBECJ003141	GWHPBECJ003141	265	Ubiquitin-like domain	GO:0005515
GWHGBECJ003143	GWHPBECJ003143	356	Rad4 beta-hairpin domain 3	GO:0003677
GWHGBECJ003146	GWHPBECJ003146	315	IMP dehydrogenase/GMP reductase	GO:0003824|GO:0055114
GWHGBECJ003149	GWHPBECJ003149	676	WD40 repeat	GO:0005515
GWHGBECJ003150	GWHPBECJ003150	80	WD40 repeat	GO:0005515
GWHGBECJ003151	GWHPBECJ003151	561	Protein kinase domain	GO:0004672|GO:0005524|GO:0006468
GWHGBECJ003152	GWHPBECJ003152	1023	WD40 repeat	GO:0005515
GWHGBECJ003154	GWHPBECJ003154	271	CDC50/LEM3 family	GO:0016020
GWHGBECJ003155	GWHPBECJ003155	548	Actin-related protein 6	GO:0005634|GO:0006338
GWHGBECJ003157	GWHPBECJ003157	450	Major facilitator superfamily	GO:0022857|GO:0055085
GWHGBECJ003158	GWHPBECJ003158	171	Ribosomal protein L5	GO:0003735|GO:0005840|GO:0006412
GWHGBECJ003159	GWHPBECJ003159	422	Ribosomal protein S13-like, H2TH	GO:0003676
GWHGBECJ003164	GWHPBECJ003164	364	Ribosome maturation protein SBDS, C-terminal	GO:0042254
GWHGBECJ003084	GWHPBECJ003084	243	Mur ligase, central	GO:0005524|GO:0009058
GWHGBECJ003167	GWHPBECJ003167	695	Translational (tr)-type GTP-binding domain	GO:0003924|GO:0005525
GWHGBECJ003169	GWHPBECJ003169	587	RNA recognition motif domain, eukaryote	GO:0003676
GWHGBECJ003170	GWHPBECJ003170	408	Zinc finger, ZPR1-type	GO:0008270
GWHGBECJ003173	GWHPBECJ003173	133	RNA recognition motif domain	GO:0003676
GWHGBECJ003640	GWHPBECJ003640	504	SET domain	GO:0005515
GWHGBECJ003641	GWHPBECJ003641	219	Ankyrin repeat	GO:0005515
GWHGBECJ003648	GWHPBECJ003648	141	Glutaredoxin	GO:0015035
GWHGBECJ003550	GWHPBECJ003550	388	Peptidase S54, rhomboid domain	GO:0004252|GO:0016021
GWHGBECJ003649	GWHPBECJ003649	277	Ubiquitin E2 variant, N-terminal	GO:0006464|GO:0015031
GWHGBECJ003651	GWHPBECJ003651	1020	Protein kinase domain	GO:0004672|GO:0005524|GO:0006468
GWHGBECJ003654	GWHPBECJ003654	304	Protein kinase domain	GO:0004672|GO:0005524|GO:0006468
GWHGBECJ003655	GWHPBECJ003655	486	Glutamyl/glutaminyl-tRNA synthetase	GO:0000166|GO:0004812|GO:0005524|GO:0043039
GWHGBECJ003656	GWHPBECJ003656	448	Translation elongation factor EFTu-like, domain 2	GO:0005525
GWHGBECJ003657	GWHPBECJ003657	147	Translational (tr)-type GTP-binding domain	GO:0003924|GO:0005525
GWHGBECJ003658	GWHPBECJ003658	294	Translation elongation factor EFTu-like, domain 2	GO:0005525
GWHGBECJ003659	GWHPBECJ003659	339	Ribonucleotide reductase small subunit family	GO:0009263
GWHGBECJ003660	GWHPBECJ003660	1086	DNA mismatch repair protein MutS, C-terminal	GO:0005524|GO:0006298|GO:0030983
GWHGBECJ003661	GWHPBECJ003661	177	Trafficking protein particle complex subunit	GO:0016192|GO:0030008
GWHGBECJ003664	GWHPBECJ003664	214	Replication termination factor 2	GO:1902979
GWHGBECJ003665	GWHPBECJ003665	57	H/ACA ribonucleoprotein complex, subunit Nop10 superfamily	GO:0001522|GO:0030515|GO:0042254
GWHGBECJ003666	GWHPBECJ003666	782	SNARE	GO:0016020|GO:0016192
GWHGBECJ003667	GWHPBECJ003667	129	Ribosomal protein L14e domain	GO:0003735|GO:0005840|GO:0006412
GWHGBECJ003668	GWHPBECJ003668	203	SF-assemblin/beta-giardin	GO:0005200
GWHGBECJ003552	GWHPBECJ003552	970	Patatin-like phospholipase domain	GO:0006629
GWHGBECJ003669	GWHPBECJ003669	387	ATP-citrate lyase/succinyl-CoA ligase	GO:0003824
GWHGBECJ003670	GWHPBECJ003670	464	Protein kinase domain	GO:0004672|GO:0005524|GO:0006468
GWHGBECJ003672	GWHPBECJ003672	684	GTP binding domain	GO:0005525
GWHGBECJ003673	GWHPBECJ003673	265	Ribosomal protein L17	GO:0003735|GO:0005840|GO:0006412
GWHGBECJ003674	GWHPBECJ003674	168	Cytochrome c oxidase subunit II-like C-terminal	GO:0004129|GO:0005507|GO:0016020
GWHGBECJ003675	GWHPBECJ003675	435	Diphthamide synthesis DHP2	GO:0017183
GWHGBECJ003676	GWHPBECJ003676	347	Ribosomal protein L15, bacterial-type	GO:0003735|GO:0006412|GO:0015934
GWHGBECJ003678	GWHPBECJ003678	1576	Coatomer beta subunit, C-terminal	GO:0005198|GO:0006886|GO:0016192|GO:0030126
GWHGBECJ003553	GWHPBECJ003553	598	Eukaryotic translation initiation factor 3 subunit D	GO:0003743|GO:0005737|GO:0005852
GWHGBECJ003679	GWHPBECJ003679	455	Glutamate/phenylalanine/leucine/valine dehydrogenase	GO:0006520|GO:0016491|GO:0055114
GWHGBECJ003681	GWHPBECJ003681	207	Vacuolar protein sorting-associated Vps28	GO:0000813|GO:0032509
GWHGBECJ003682	GWHPBECJ003682	510	Aspartic peptidase A1 family	GO:0004190|GO:0006508
GWHGBECJ003683	GWHPBECJ003683	1257	Histidine acid phosphatase, VIP1 family	GO:0000829
GWHGBECJ003684	GWHPBECJ003684	290	Phosphotyrosyl phosphatase activator, PTPA	GO:0019211
GWHGBECJ003554	GWHPBECJ003554	754	Inositol polyphosphate kinase	GO:0016301|GO:0032958
GWHGBECJ003695	GWHPBECJ003695	422	HSP40/DnaJ peptide-binding	GO:0006457|GO:0051082
GWHGBECJ003696	GWHPBECJ003696	533	WD40/YVTN repeat-like-containing domain superfamily	GO:0005515
GWHGBECJ003697	GWHPBECJ003697	765	Forkhead-associated (FHA) domain	GO:0005515
GWHGBECJ003698	GWHPBECJ003698	998	26S proteasome regulatory complex, non-ATPase subcomplex, Rpn1 subunit	GO:0000502|GO:0030234|GO:0042176
GWHGBECJ003700	GWHPBECJ003700	425	ATPase, AAA-type, core	GO:0005524|GO:0016887
GWHGBECJ003701	GWHPBECJ003701	431	Clathrin adaptor, mu subunit	GO:0006886|GO:0016192|GO:0030131
GWHGBECJ003705	GWHPBECJ003705	738	G-patch domain	GO:0003676
GWHGBECJ003708	GWHPBECJ003708	1174	P-type ATPase, cytoplasmic domain N	GO:0000166
GWHGBECJ003709	GWHPBECJ003709	154	Ubiquitin-like domain	GO:0005515
GWHGBECJ003710	GWHPBECJ003710	746	MCM domain	GO:0003677|GO:0005524|GO:0032508
GWHGBECJ003711	GWHPBECJ003711	1154	Amine oxidase	GO:0016491|GO:0055114
GWHGBECJ003712	GWHPBECJ003712	405	Mini-chromosome maintenance protein	GO:0003677|GO:0005524|GO:0032508
GWHGBECJ003713	GWHPBECJ003713	273	Mini-chromosome maintenance protein	GO:0003677|GO:0005524|GO:0032508
GWHGBECJ003715	GWHPBECJ003715	481	3'5'-cyclic nucleotide phosphodiesterase, catalytic domain	GO:0004114|GO:0007165
GWHGBECJ003716	GWHPBECJ003716	356	Ribosomal protein S18	GO:0003735|GO:0005840|GO:0006412
GWHGBECJ003717	GWHPBECJ003717	1198	SH3-like domain superfamily	GO:0005515
GWHGBECJ003718	GWHPBECJ003718	866	Clathrin adaptor, mu subunit	GO:0006886|GO:0016192|GO:0030131
GWHGBECJ003557	GWHPBECJ003557	236	Proteasome alpha-subunit, N-terminal domain	GO:0006511|GO:0019773
GWHGBECJ003719	GWHPBECJ003719	332	PLC-like phosphodiesterase, TIM beta/alpha-barrel domain superfamily	GO:0006629|GO:0008081
GWHGBECJ003721	GWHPBECJ003721	323	Short-chain dehydrogenase/reductase SDR	GO:0055114
GWHGBECJ003729	GWHPBECJ003729	822	RNA recognition motif domain	GO:0003676
GWHGBECJ003732	GWHPBECJ003732	586	Apical membrane antigen 1	GO:0009405|GO:0016020
GWHGBECJ003733	GWHPBECJ003733	441	CDC50/LEM3 family	GO:0016020
GWHGBECJ003737	GWHPBECJ003737	918	Helicase-associated domain	GO:0004386
GWHGBECJ003738	GWHPBECJ003738	505	Small GTP-binding protein domain	GO:0005525
GWHGBECJ003559	GWHPBECJ003559	133	Peptidase S26B	GO:0006465|GO:0008233|GO:0016020
GWHGBECJ003740	GWHPBECJ003740	271	Tetrapyrrole methylase	GO:0008168
GWHGBECJ003741	GWHPBECJ003741	244	Adenylate kinase, active site lid domain	GO:0004017
GWHGBECJ003560	GWHPBECJ003560	292	UbiA prenyltransferase family	GO:0016021|GO:0016765
GWHGBECJ003562	GWHPBECJ003562	1239	Ribonucleases P/MRP protein subunit Pop1	GO:0000172|GO:0001682|GO:0005655
GWHGBECJ003563	GWHPBECJ003563	1408	DEAD/DEAH box helicase domain	GO:0003676|GO:0005524
GWHGBECJ003564	GWHPBECJ003564	211	Snf7 family	GO:0007034
GWHGBECJ003565	GWHPBECJ003565	188	Cytidine deaminase-like	GO:0003824
GWHGBECJ003567	GWHPBECJ003567	355	Small GTP-binding protein domain	GO:0005525
GWHGBECJ003573	GWHPBECJ003573	237	Translation elongation factor EFG/EF2, domain IV	GO:0005525
GWHGBECJ003574	GWHPBECJ003574	451	Translation elongation factor EFTu-like, domain 2	GO:0005525
GWHGBECJ003576	GWHPBECJ003576	447	G patch domain-containing protein, N-terminal	GO:0006397
GWHGBECJ003578	GWHPBECJ003578	490	DNA replication complex GINS protein Psf2	GO:0005634|GO:0006260
GWHGBECJ003581	GWHPBECJ003581	623	CTD phosphatase Fcp1	GO:0008420|GO:0070940
GWHGBECJ003583	GWHPBECJ003583	884	NusG, N-terminal domain superfamily	GO:0006355
GWHGBECJ003584	GWHPBECJ003584	572	DEAD/DEAH box helicase domain	GO:0003676|GO:0005524
GWHGBECJ003588	GWHPBECJ003588	73	Cytochrome c oxidase copper chaperone	GO:0005507|GO:0005758|GO:0016531
GWHGBECJ003592	GWHPBECJ003592	118	Ubiquitin-activating enzyme	GO:0008641
GWHGBECJ003593	GWHPBECJ003593	405	Protein kinase domain	GO:0004672|GO:0005524|GO:0006468
GWHGBECJ003595	GWHPBECJ003595	327	Histone-fold	GO:0046982
GWHGBECJ003596	GWHPBECJ003596	1007	Peptidase C13, legumain	GO:0006508|GO:0008233
GWHGBECJ003597	GWHPBECJ003597	193	Ribosomal protein S5/S7	GO:0006412
GWHGBECJ003598	GWHPBECJ003598	189	Small GTPase superfamily, ARF/SAR type	GO:0005525
GWHGBECJ003600	GWHPBECJ003600	126	Lambda repressor-like, DNA-binding domain superfamily	GO:0003677
GWHGBECJ003601	GWHPBECJ003601	389	Polyprenyl synthetase	GO:0008299
GWHGBECJ003603	GWHPBECJ003603	279	AP2/ERF domain	GO:0003700|GO:0006355
GWHGBECJ003604	GWHPBECJ003604	225	V-type ATPase subunit E	GO:0033178|GO:0046961|GO:1902600
GWHGBECJ003605	GWHPBECJ003605	467	SecY/SEC61-alpha family	GO:0015031|GO:0016020
GWHGBECJ003608	GWHPBECJ003608	456	Ankyrin repeat	GO:0005515
GWHGBECJ003546	GWHPBECJ003546	139	Malate:quinone-oxidoreductase	GO:0006099|GO:0008924
GWHGBECJ003611	GWHPBECJ003611	739	SPRY domain	GO:0005515
GWHGBECJ003614	GWHPBECJ003614	694	Small-subunit processome, Utp14	GO:0006364|GO:0032040
GWHGBECJ003617	GWHPBECJ003617	977	Pleckstrin homology domain, Mcp5-type	GO:0005515|GO:0005543|GO:0005938|GO:0032065
GWHGBECJ003618	GWHPBECJ003618	1623	IQ motif, EF-hand binding site	GO:0005515
GWHGBECJ003547	GWHPBECJ003547	367	AP2/ERF domain	GO:0003700|GO:0006355
GWHGBECJ003619	GWHPBECJ003619	451	WD40 repeat	GO:0005515
GWHGBECJ003620	GWHPBECJ003620	527	WD40-repeat-containing domain superfamily	GO:0005515
GWHGBECJ003624	GWHPBECJ003624	392	DEAD/DEAH box helicase domain	GO:0003676|GO:0005524
GWHGBECJ003626	GWHPBECJ003626	144	Adaptor protein complex, sigma subunit	GO:0015031
GWHGBECJ003548	GWHPBECJ003548	205	Ribosomal protein L15e	GO:0003735|GO:0005840|GO:0006412
GWHGBECJ003630	GWHPBECJ003630	580	Tyrosine-tRNA ligase	GO:0000166|GO:0004831|GO:0005524|GO:0006437
GWHGBECJ003632	GWHPBECJ003632	211	Small GTP-binding protein domain	GO:0005525
GWHGBECJ003633	GWHPBECJ003633	717	DNA mismatch repair protein, S5 domain 2-like	GO:0005524|GO:0006298|GO:0030983
GWHGBECJ003634	GWHPBECJ003634	654	Adaptor protein complex, sigma subunit	GO:0015031
GWHGBECJ003635	GWHPBECJ003635	706	Heat shock protein Hsp90 family	GO:0005524|GO:0006457|GO:0016887|GO:0051082
GWHGBECJ003636	GWHPBECJ003636	1041	Metalloenzyme, LuxS/M16 peptidase-like	GO:0046872
GWHGBECJ003637	GWHPBECJ003637	431	Histone acetyltransferase domain, MYST-type	GO:0004402|GO:0006355|GO:0016573
