# Supplementary material for: Comparative genomic analysis of Babesia duncani responsible for human babesiosis
Source: BMC Biol. 2022 Jul 5;20:153. doi: 10.1186/s12915-022-01361-9 (PMC9258201; doi:10.1186/s12915-022-01361-9)
Supplement: Supplementary file 2 — Additional file 2: Table S2. Babesia duncani largest gene family 1. [file 12915_2022_1361_MOESM2_ESM.xls]

## Sheet: 20_summary
Supplementary Table 2. Babesia duncani largest gene family 1
Protein ID	Numbers of Singal pepetide	Numbers of transmembrane region	Length (aa)	Exon number
GWHPBECJ000001	0	1	137	1
GWHPBECJ000430	0	5	867	1
GWHPBECJ000432	1	1	172	1
GWHPBECJ000433	0	0	1178	4
GWHPBECJ000434	1	2	1005	2
GWHPBECJ000995	0	5	871	1
GWHPBECJ001717	0	10	989	3
GWHPBECJ001718	0	1	690	2
GWHPBECJ001719	0	2	3010	12
GWHPBECJ001720	0	0	1120	11
GWHPBECJ001722	0	2	603	4
GWHPBECJ001735	0	1	105	1
GWHPBECJ002496	0	0	537	5
GWHPBECJ002555	0	1	137	1
GWHPBECJ002556	0	5	872	1
GWHPBECJ002558	0	1	693	4
GWHPBECJ002559	0	2	2133	13
GWHPBECJ002560	0	4	1358	4
GWHPBECJ002562	0	0	432	2
GWHPBECJ002563	0	2	745	4
GWHPBECJ002564	0	0	346	4
GWHPBECJ002565	0	4	774	1
GWHPBECJ002567	0	1	713	2
GWHPBECJ002568	0	0	171	1
GWHPBECJ002569	0	4	483	1
GWHPBECJ002571	0	1	280	1
GWHPBECJ002572	0	4	2297	5
GWHPBECJ002574	0	1	184	1
GWHPBECJ002575	0	14	1688	4
GWHPBECJ002577	0	11	3048	7
GWHPBECJ002578	0	10	805	1
GWHPBECJ002579	0	1	1303	1
GWHPBECJ002580	0	2	474	1
GWHPBECJ002583	0	10	1092	1
GWHPBECJ002584	0	6	1918	3
GWHPBECJ002586	0	3	1468	3
GWHPBECJ003076	0	0	161	2
GWHPBECJ003472	0	8	2240	5
GWHPBECJ003474	0	3	1231	4
GWHPBECJ003476	0	1	556	1
GWHPBECJ003477	0	1	173	1
GWHPBECJ003478	0	14	2476	5
GWHPBECJ003480	0	4	552	1
GWHPBECJ003481	0	2	1544	5
GWHPBECJ003482	0	1	537	2
GWHPBECJ003484	0	4	655	5
GWHPBECJ003487	0	2	307	1
GWHPBECJ003488	0	1	183	1
GWHPBECJ003489	0	0	408	1
GWHPBECJ003490	0	1	231	1
GWHPBECJ003491	0	0	514	1
GWHPBECJ003492	0	1	819	5
GWHPBECJ003493	0	1	527	2
GWHPBECJ003495	0	5	781	4
GWHPBECJ003498	0	24	3120	15
GWHPBECJ003499	0	0	234	1
GWHPBECJ003501	0	1	673	4
GWHPBECJ003503	0	1	1216	5
GWHPBECJ003506	0	1	723	5
GWHPBECJ003508	0	0	366	1
GWHPBECJ003509	0	1	186	1
GWHPBECJ003511	0	6	1392	8
GWHPBECJ003514	1	0	409	4
GWHPBECJ003515	0	1	215	2
GWHPBECJ003518	0	2	673	3
GWHPBECJ003519	1	0	264	2
GWHPBECJ003520	0	1	193	1
GWHPBECJ003523	0	0	393	3
GWHPBECJ003524	0	3	936	5
GWHPBECJ003525	0	3	1181	8
GWHPBECJ003527	0	1	532	1
GWHPBECJ003529	0	5	782	4
GWHPBECJ003531	0	3	1406	7
GWHPBECJ003532	0	1	321	1
GWHPBECJ003535	0	1	170	2
GWHPBECJ003536	0	0	207	1
GWHPBECJ003537	0	0	151	1
GWHPBECJ003538	0	1	158	1
GWHPBECJ003539	0	0	357	1
GWHPBECJ003540	0	2	790	7
GWHPBECJ003747	0	0	172	2
GWHPBECJ003748	0	0	220	2
GWHPBECJ003749	0	1	170	1
GWHPBECJ003752	0	0	702	1
GWHPBECJ003753	0	0	614	2
GWHPBECJ003754	0	0	627	1
GWHPBECJ003755	0	0	154	2
GWHPBECJ003756	0	0	1129	3
GWHPBECJ003759	0	1	660	1
