# Supplementary material for: Comparative genomic analysis of Babesia duncani responsible for human babesiosis
Source: BMC Biol. 2022 Jul 5;20:153. doi: 10.1186/s12915-022-01361-9 (PMC9258201; doi:10.1186/s12915-022-01361-9)
Supplement: Supplementary file 3 — Additional file 3: Table S3. 223 species specific genes in B. duncani. [file 12915_2022_1361_MOESM3_ESM.xls]

## Sheet: Bdun-uniq-overall
Supplementary Table 3. Species specific genes in B. duncani
Protein ID	Red blood stage expression (Y/N)	Signal peptides (Y/N)	Subcellular location	Protein annotation
GWHPBECJ000012	Y	N	Outside	Collagen-like protein 2
GWHPBECJ000131	Y	N	Outside	PSP
GWHPBECJ000135	Y	N	Transmembrane protein	queuosine precursor transporter
GWHPBECJ000145	Y	N	Outside	Sensor histidine kinase
GWHPBECJ000153	Y	N	Outside	Hypothetical protein
GWHPBECJ000167	Y	N	Outside	Hypothetical protein
GWHPBECJ00019	Y	N	inside	Hypothetical protein
GWHPBECJ000192	Y	N	Outside	Hsp20/alpha crystallin family
GWHPBECJ000200	Y	N	Outside	Hypothetical protein
GWHPBECJ000219	Y	N	Outside	HNH endonuclease
GWHPBECJ000225	Y	N	Outside	Hypothetical protein
GWHPBECJ000240	Y	N	Outside	tRNA nucleotidyltransferase
GWHPBECJ000254	N	Y	Outside	Hypothetical protein
GWHPBECJ000255	Y	N	Outside	MULTISPECIES: AraC family
GWHPBECJ000256	Y	N	Outside	tripartite tricarboxylate transporter
GWHPBECJ000257	Y	N	Outside	Hypothetical protein
GWHPBECJ000031	Y	N	Outside	Hypothetical protein
GWHPBECJ000309	Y	Y	Outside	Hypothetical protein
GWHPBECJ000313	Y	N	Outside	glycosylhydrolase
GWHPBECJ000324	Y	N	Outside	Hypothetical protein
GWHPBECJ000331	Y	N	Outside	Hypothetical protein
GWHPBECJ000341	Y	N	Outside	Protein NLRC3-like,
GWHPBECJ000344	Y	N	Outside	DEAD/DEAH box helicase,
GWHPBECJ000379	Y	N	Outside	SfiI-subtelomeric fragment related
GWHPBECJ000390	Y	Y	Outside	Hypothetical protein
GWHPBECJ000424	Y	Y	Transmembrane protein	DUF3369 domain-containing protein
GWHPBECJ000428	Y	N	Outside	hypothetical protein DC522_25625
GWHPBECJ000069	Y	N	Outside	Aldo/keto reductase
GWHPBECJ000080	Y	Y	Outside	DNA mismatch repair
GWHPBECJ000537	Y	Y	Outside	Hypothetical protein
GWHPBECJ000573	Y	N	Outside	Hypothetical protein
GWHPBECJ000577	Y	N	Outside	hypothetical protein
GWHPBECJ000585	Y	N	Outside	Uncharacterized protein
GWHPBECJ000619	Y	N	Outside	Uncharacterized protein
GWHPBECJ000490	Y	Y	Outside	chemotaxis protein CheX
GWHPBECJ000506	Y	N	Transmembrane protein	Hypothetical protein
GWHPBECJ000436	Y	Y	Outside	tropomyosin-1-like
GWHPBECJ000514	Y	N	Outside	Hypothetical protein
GWHPBECJ000521	Y	N	Outside	GTP-binding protein
GWHPBECJ001639	Y	N	Outside	excinuclease ABC subunit
GWHPBECJ000722	Y	N	Transmembrane protein	Gram+ 68254 hypothetical
GWHPBECJ001655	Y	N	Outside	tRNA wybutosine-synthesizing protein
GWHPBECJ001673	Y	N	Outside	hypothetical protein, conserved
GWHPBECJ001681	Y	N	Outside	cytosol aminopeptidase domain
GWHPBECJ000727	Y	N	Outside	molecular chaperone HscC
GWHPBECJ001707	Y	N	Outside	peptidyl-prolyl cis-trans isomerase
GWHPBECJ001716	Y	Y	Outside	Hypothetical protein
GWHPBECJ000731	N	N	Outside	Hypothetical protein
GWHPBECJ000759	Y	N	Outside	hypothetical protein
GWHPBECJ000633	Y	N	Outside	Hypothetical protein
GWHPBECJ000778	Y	N	Outside	PREDICTED: methyltransferase-like protein
GWHPBECJ000800	Y	N	Outside	Hypothetical protein
GWHPBECJ000807	Y	N	Outside	Hypothetical protein
GWHPBECJ000829	Y	N	Outside	Hypothetical protein
GWHPBECJ000842	Y	N	Outside	zinc finger protein
GWHPBECJ000851	Y	N	Outside	Hypothetical protein
GWHPBECJ000893	Y	N	Outside	Hypothetical protein
GWHPBECJ000902	Y	Y	Outside	Hypothetical protein
GWHPBECJ000905	Y	N	Outside	DUF1998 domain-containing protein
GWHPBECJ000930	Y	N	Outside	NADH dehydrogenase (quinone)
GWHPBECJ000962	Y	N	Outside	ABC transporter substrate-binding
GWHPBECJ000969	Y	N	Outside	WXG100 family type
GWHPBECJ000987	Y	N	Outside	pre-mRNA processing factor,
GWHPBECJ000998	Y	N	Outside	bacteria 1121097 mobile
GWHPBECJ001011	Y	N	Outside	Hypothetical protein
GWHPBECJ000623	Y	N	Outside	conserved Plasmodium membrane protein
GWHPBECJ001047	Y	N	Outside	Hypothetical protein
GWHPBECJ001049	Y	N	Outside	SpoIVB peptidase
GWHPBECJ001050	Y	N	Outside	LPP20 family lipoprotein
GWHPBECJ001076	Y	N	Outside	Chaperone J-domain superfamily
GWHPBECJ001084	Y	N	Outside	Hypothetical protein
GWHPBECJ001089	Y	N	Outside	Hypothetical protein
GWHPBECJ001093	Y	N	Outside	Hypothetical protein
GWHPBECJ001103	Y	N	Outside	Hypothetical protein
GWHPBECJ001111	Y	N	Outside	Hypothetical protein
GWHPBECJ001118	Y	N	Outside	dihydroorotate dehydrogenase electron
GWHPBECJ001122	Y	N	Outside	Putative transmembrane family 234
GWHPBECJ001129	Y	N	Outside	Gram+ 907463 molybdopterin-dependent
GWHPBECJ001140	Y	N	Outside	Hypothetical protein
GWHPBECJ000674	Y	Y	Outside	ATP synthase subunit
GWHPBECJ001189	Y	Y	Transmembrane protein	Gram+ 1572659 AAA
GWHPBECJ001194	Y	Y	Outside	Hypothetical protein
GWHPBECJ001199	Y	N	Outside	Hypothetical protein
GWHPBECJ001200	Y	N	Outside	Hypothetical protein
GWHPBECJ001201	Y	Y	Outside	Hypothetical protein
GWHPBECJ001207	Y	Y	Outside	Hypothetical protein
GWHPBECJ001210	Y	Y	Outside	Hypothetical protein
GWHPBECJ001226	Y	N	Outside	kinase-like protein
GWHPBECJ001227	Y	N	Outside	kinase-like protein
GWHPBECJ001232	Y	N	Outside	ATP-binding cassette domain-containing
GWHPBECJ001254	Y	N	Outside	ATP-binding cassette domain-containing
GWHPBECJ001293	Y	N	Outside	ATP-binding cassette domain-containing
GWHPBECJ001298	Y	N	Outside	ATP-binding cassette domain-containing
GWHPBECJ000688	Y	N	Outside	ATP-binding cassette domain-containing
GWHPBECJ001327	Y	N	Outside	ATP-binding cassette domain-containing
GWHPBECJ000692	Y	N	Outside	PREDICTED: betaine--homocysteine S-methyltransferase
GWHPBECJ001360	Y	Y	Outside	Hypothetical protein
GWHPBECJ001364	Y	N	Outside	non-ribosomal peptide synthetase
GWHPBECJ001373	N	N	Outside	Hypothetical protein
GWHPBECJ001374	Y	N	Outside	ATP-binding protein
GWHPBECJ001388	Y	N	Outside	Hypothetical protein
GWHPBECJ001397	Y	N	Outside	Hypothetical protein
GWHPBECJ001403	Y	N	Outside	DUF262 domain-containing protein
GWHPBECJ001416	Y	N	Outside	Hypothetical protein
GWHPBECJ000627	Y	N	Outside	extracellular solute-binding protein
GWHPBECJ001429	Y	N	Outside	Hypothetical protein
GWHPBECJ001451	Y	N	Outside	DNL zinc finger-domain-containing
GWHPBECJ000703	Y	N	Outside	glycosyltransferase-like At2g41451
GWHPBECJ000706	Y	N	Outside	Hypothetical protein
GWHPBECJ000628	Y	N	Outside	Hypothetical protein
GWHPBECJ001524	Y	N	Outside	ATP-dependent DNA helicase
GWHPBECJ001532	Y	N	Outside	phosphoenolpyruvate--protein phosphotransferase
GWHPBECJ001555	Y	N	Outside	Hypothetical protein
GWHPBECJ001557	Y	N	Outside	chromosome segregation protein
GWHPBECJ000713	Y	N	Outside	Hypothetical protein
GWHPBECJ001562	Y	Y	Outside	Hypothetical protein
GWHPBECJ001571	Y	Y	Outside	Hypothetical protein
GWHPBECJ001573	Y	N	Outside	Hypothetical protein
GWHPBECJ001586	Y	N	Outside	Hypothetical protein
GWHPBECJ001595	Y	N	Outside	Hypothetical protein
GWHPBECJ000717	Y	Y	Transmembrane protein	cell cycle control
GWHPBECJ001614	Y	N	Outside	ATPase, nucleotide binding domain
GWHPBECJ001846	Y	N	Outside	HIT zinc finger
GWHPBECJ001858	Y	N	Outside	Hypothetical protein
GWHPBECJ001870	Y	N	inside	EF-hand domain pair
GWHPBECJ001871	Y	N	Outside	S8 family serine
GWHPBECJ001897	Y	N	Outside	bifunctional chorismate mutase/prephenate
GWHPBECJ001741	Y	N	Outside	Hypothetical protein
GWHPBECJ001935	Y	Y	Transmembrane protein	Hypothetical protein
GWHPBECJ001936	Y	N	Transmembrane protein	Hypothetical protein
GWHPBECJ001937	Y	N	Outside	3-hydroxylacyl-ACP dehydratase
GWHPBECJ001938	N	N	Transmembrane protein	TM0106 family RecB-like
GWHPBECJ001966	Y	N	Transmembrane protein	Hypothetical protein
GWHPBECJ001968	Y	N	Outside	Hypothetical protein
GWHPBECJ001979	Y	N	Outside	tetratricopeptide repeat protein
GWHPBECJ001985	Y	N	Outside	SpoIID/LytB domain-containing protein
GWHPBECJ002005	Y	N	Outside	Metallo-dependent phosphatase-like
GWHPBECJ002012	Y	N	Outside	Hypothetical protein
GWHPBECJ002025	Y	N	Outside	Hypothetical protein
GWHPBECJ002028	N	N	Outside	macrophage metalloelastase
GWHPBECJ002048	Y	N	Outside	generative cell specific
GWHPBECJ002059	Y	N	Outside	Hypothetical protein
GWHPBECJ001755	Y	N	Transmembrane protein	Hypothetical protein
GWHPBECJ002059	Y	N	Outside	Hypothetical protein
GWHPBECJ002074	Y	N	Transmembrane protein	MULTISPECIES: hypothetical protein
GWHPBECJ002077	Y	N	Outside	karyogamy protein
GWHPBECJ002080	Y	N	Outside	Hypothetical protein
GWHPBECJ002090	Y	N	Outside	3469 golgin subfamily
GWHPBECJ002100	Y	N	Outside	Hypothetical protein
GWHPBECJ002133	Y	N	Transmembrane protein	Hypothetical protein
GWHPBECJ002166	Y	N	Transmembrane protein	isocitrate dehydrogenase (NADP),
GWHPBECJ002223	Y	N	Transmembrane protein	DUF4968 domain-containing protein
GWHPBECJ001774	Y	N	Outside	Hypothetical protein
GWHPBECJ002273	Y	N	Outside	Hypothetical protein
GWHPBECJ002277	Y	N	Outside	Hypothetical protein
GWHPBECJ002336	Y	Y	Outside	phosphoribosylaminoimidazolesuccinocarboxamide synthase
GWHPBECJ002348	N	N	Outside	mitochondrial import inner
GWHPBECJ002392	Y	N	Outside	TSUP family transporter
GWHPBECJ002393	Y	Y	Outside	Exodeoxyribonuclease I
GWHPBECJ002419	N	N	Transmembrane protein	Hypothetical protein
GWHPBECJ002428	Y	Y	Transmembrane protein	Hypothetical protein
GWHPBECJ002465	Y	N	Outside	Hypothetical protein
GWHPBECJ001801	Y	N	Outside	Hypothetical protein
GWHPBECJ002541	Y	N	Outside	autotransporter outer membrane
GWHPBECJ002552	Y	N	Transmembrane protein	bacteria 2714940 DUF4955
GWHPBECJ001808	Y	N	Outside	bacteria 200475 T9SS
GWHPBECJ001812	Y	N	inside	asparagine-rich protein
GWHPBECJ001818	Y	N	Outside	DUF917 family protein
GWHPBECJ002689	Y	N	Outside	52239 aprataxin and
GWHPBECJ002732	Y	N	Outside	Hypothetical protein
GWHPBECJ002749	Y	N	Outside	kinetochore protein ndc80
GWHPBECJ002766	Y	N	Outside	Dynamin GTPase effector
GWHPBECJ002795	Y	N	Outside	hypothetical protein MACJ_00003479
GWHPBECJ002799	Y	Y	Outside	39S ribosomal protein
GWHPBECJ002800	Y	N	Outside	tRNA 2-selenouridine(34) synthase
GWHPBECJ002835	Y	Y	Outside	Hypothetical protein
GWHPBECJ002850	Y	N	Outside	glycosyltransferase, TIGR04372 family
GWHPBECJ002863	Y	N	Outside	Hypothetical protein
GWHPBECJ002866	Y	N	Outside	Hypothetical protein
GWHPBECJ002887	Y	N	Outside	phosphate acyltransferase PlsX
GWHPBECJ002974	Y	N	Outside	Hypothetical protein
GWHPBECJ002978	Y	N	Transmembrane protein	Hypothetical protein
GWHPBECJ002993	Y	N	Outside	Gram+ 302912 small-conductance
GWHPBECJ003009	Y	N	Outside	catalase
GWHPBECJ003011	Y	N	Outside	Hypothetical protein
GWHPBECJ003043	Y	N	Outside	adenylosuccinate synthetase, putative
GWHPBECJ002630	Y	N	Outside	Hypothetical protein
GWHPBECJ002634	Y	N	Outside	LLM class flavin-dependent
GWHPBECJ003178	Y	Y	Outside	cytochrome c biogenesis
GWHPBECJ003179	Y	Y	Outside	Hypothetical protein
GWHPBECJ003193	Y	N	Outside	ISL3 family transposase
GWHPBECJ003203	Y	N	Outside	bacteria 388950 orotidine-5'-phosphate
GWHPBECJ003228	Y	N	Outside	DNA polymerase IV
GWHPBECJ003229	Y	N	Outside	ribosomal-protein-alanine N-acetyltransferase
GWHPBECJ003240	Y	N	Outside	Hypothetical protein
GWHPBECJ003095	Y	N	Outside	Hypothetical protein
GWHPBECJ003096	Y	N	Outside	Hypothetical protein
GWHPBECJ003303	Y	Y	Outside	Hypothetical protein
GWHPBECJ003340	Y	N	Outside	Hypothetical protein
GWHPBECJ003354	Y	Y	Outside	bacteria 2498892 DUF255
GWHPBECJ003382	Y	N	Transmembrane protein	glycosyl transferase, family
GWHPBECJ003394	Y	N	Outside	Hypothetical protein
GWHPBECJ003395	Y	N	Outside	2026724 cysteine--tRNA ligase
GWHPBECJ003413	Y	N	Outside	helicase
GWHPBECJ003415	Y	N	Outside	jumonji/arid domain containing
GWHPBECJ003421	Y	N	Outside	Hypothetical protein
GWHPBECJ003500	Y	N	Outside	cysteine--tRNA ligase
GWHPBECJ003117	Y	N	Outside	helicase
GWHPBECJ003123	Y	N	Outside	jumonji/arid domain containing
GWHPBECJ003130	Y	N	Outside	Hypothetical protein
GWHPBECJ003166	N	N	Outside	Hypothetical protein
GWHPBECJ003172	Y	N	Transmembrane protein	putative palmitoyltransferase ZDHHC8
GWHPBECJ003658	Y	N	Outside	ELONGATION FACTOR 1-ALPHA
GWHPBECJ003556	Y	N	Outside	perforin-like protein 4,
GWHPBECJ003728	Y	Y	Transmembrane protein	rhamnulokinase
GWHPBECJ003573	Y	N	Outside	translation elongation factor
GWHPBECJ003586	Y	N	Transmembrane protein	Hypothetical protein
GWHPBECJ003591	Y	N	Inside	GntR family transcriptional
GWHPBECJ003616	Y	N	Outside	histidinol-phosphate transaminase
GWHPBECJ003621	Y	N	Outside	Hypothetical protein
GWHPBECJ003622	Y	N	Outside	Hypothetical protein
GWHPBECJ003625	Y	N	Outside	MBL fold metallo-hydrolase
GWHPBECJ003627	Y	N	Outside	Hypothetical protein
