# Supplementary material for: Comparative genomic analysis of Babesia duncani responsible for human babesiosis
Source: BMC Biol. 2022 Jul 5;20:153. doi: 10.1186/s12915-022-01361-9 (PMC9258201; doi:10.1186/s12915-022-01361-9)
Supplement: Supplementary file 4 — Additional file 4: Table S4. Multi-gene families in B. duncani. [file 12915_2022_1361_MOESM4_ESM.xls]

## Sheet: Sheet1
Supplementary Table 4. Multi-gene families in B. duncani
AP2			TRAP			Six-cysteine gene family
Gene ID	Protein ID	Protein length	Gene ID	Protein ID	Protein length	Gene ID	Protein ID	Protein length
GWHGBECJ000113	GWHPBECJ000113	239	GWHGBECJ000175	GWHPBECJ000175	413	GWHGBECJ002878	GWHPBECJ002878	620
GWHGBECJ000648	GWHPBECJ000648	506	GWHGBECJ001472	GWHPBECJ001472	664	GWHGBECJ000526	GWHPBECJ000526	939
GWHGBECJ000913	GWHPBECJ000913	605	GWHGBECJ002822	GWHPBECJ002822	1008	GWHGBECJ003024	GWHPBECJ003024	476
GWHGBECJ001206	GWHPBECJ001206	194	GWHGBECJ001470	GWHPBECJ001470	701	GWHGBECJ000267	GWHPBECJ000267	481
GWHGBECJ001267	GWHPBECJ001267	307	GWHGBECJ001505	GWHPBECJ001505	318	GWHGBECJ002488	GWHPBECJ002488	481
GWHGBECJ001575	GWHPBECJ001575	381	GWHGBECJ003399	GWHPBECJ003399	853	GWHGBECJ002487	GWHPBECJ002487	486
GWHGBECJ001839	GWHPBECJ001839	359				GWHGBECJ000266	GWHPBECJ000266	380
GWHGBECJ002002	GWHPBECJ002002	268				GWHGBECJ003023	GWHPBECJ003023	484
GWHGBECJ002472	GWHPBECJ002472	152				GWHGBECJ000770	GWHPBECJ000770	480
GWHGBECJ002991	GWHPBECJ002991	458				GWHGBECJ000235	GWHPBECJ000235	476
GWHGBECJ003466	GWHPBECJ003466	239				GWHGBECJ003036	GWHPBECJ003036	967
GWHGBECJ003580	GWHPBECJ003580	716				GWHGBECJ001037	GWHPBECJ001037	847
GWHGBECJ000224	GWHPBECJ000224	413				GWHGBECJ003021	GWHPBECJ003021	492
GWHGBECJ000747	GWHPBECJ000747	480				GWHGBECJ001043	GWHPBECJ001043	825
GWHGBECJ000923	GWHPBECJ000923	505				GWHGBECJ003022	GWHPBECJ003022	484
GWHGBECJ001256	GWHPBECJ001256	875				GWHGBECJ001041	GWHPBECJ001041	793
GWHGBECJ001439	GWHPBECJ001439	494				GWHGBECJ001035	GWHPBECJ001035	465
GWHGBECJ001769	GWHPBECJ001769	602				GWHGBECJ001033	GWHPBECJ001033	847
GWHGBECJ001920	GWHPBECJ001920	1209				GWHGBECJ001036	GWHPBECJ001036	834
GWHGBECJ002329	GWHPBECJ002329	249				GWHGBECJ001044	GWHPBECJ001044	848
GWHGBECJ002781	GWHPBECJ002781	598				GWHGBECJ001032	GWHPBECJ001032	848
GWHGBECJ003423	GWHPBECJ003423	619				GWHGBECJ001042	GWHPBECJ001042	825
GWHGBECJ003547	GWHPBECJ003547	367				GWHGBECJ003035	GWHPBECJ003035	804
GWHGBECJ003603	GWHPBECJ003603	279
