# Supplementary material for: Comparative genomic analysis of Babesia duncani responsible for human babesiosis
Source: BMC Biol. 2022 Jul 5;20:153. doi: 10.1186/s12915-022-01361-9 (PMC9258201; doi:10.1186/s12915-022-01361-9)
Supplement: Supplementary file 5 — Additional file 5: Table S5. Significantly expanded gene families in B. duncani. [file 12915_2022_1361_MOESM5_ESM.xls]

## Sheet: expansion-family-annotation
Supplementary Table 5. Significant expansion gene families in B. duncani
Gene family	Protein ID	Prodicted function	Signal peptide (Yes)	Transmembrane protein (Yes)	Subcellular location
CPI-AP	GWHPBECJ001032	Glycosylphosphatidylinositol-anchored protein	Y		Outside
	GWHPBECJ001033	Glycosylphosphatidylinositol-anchored protein	Y		Outside
	GWHPBECJ001034	Glycosylphosphatidylinositol-anchored protein	Y	Y	Outside
	GWHPBECJ001035	Glycosylphosphatidylinositol-anchored protein	Y		Outside
	GWHPBECJ001036	Glycosylphosphatidylinositol-anchored protein	Y	Y	Outside
	GWHPBECJ001037	Glycosylphosphatidylinositol-anchored protein	Y		Outside
	GWHPBECJ001041	Glycosylphosphatidylinositol-anchored protein	Y	Y	Outside
	GWHPBECJ001042	Glycosylphosphatidylinositol-anchored protein	Y	Y	Outside
	GWHPBECJ001043	Glycosylphosphatidylinositol-anchored protein	Y		Outside
	GWHPBECJ001044	Glycosylphosphatidylinositol-anchored protein	Y	Y	Outside
	GWHPBECJ001045	Glycosylphosphatidylinositol-anchored protein	Y		Outside
	GWHPBECJ001046	Glycosylphosphatidylinositol-anchored protein	Y		Outside
SEA	GWHPBECJ002740	Serine esterase family member protein	Y		Outside
	GWHPBECJ002741	Serine esterase family member protein	Y		Outside
	GWHPBECJ002742	Serine esterase family member protein	Y		Outside
	GWHPBECJ002743	Serine esterase family member protein	Y		Outside
	GWHPBECJ002744	HAD family phosphatase	Y		Outside
	GWHPBECJ002745	Serine esterase family member protein	Y		Outside
	GWHPBECJ002746	HAD family phosphatase	Y		Outside
	GWHPBECJ002747	Serine esterase family member protein	Y		Outside
	GWHPBECJ002748	Serine esterase family member protein	Y		Outside
